# Supplementary material for: Genetic Evidence of Contemporary Dispersal of the Intermediate Snail Host of Schistosoma japonicum: Movement of an NTD Host Is Facilitated by Land Use and Landscape Connectivity
Source: PLoS Negl Trop Dis. 2016 Dec 15;10(12):e0005151. doi: 10.1371/journal.pntd.0005151 (PMC5157946; doi:10.1371/journal.pntd.0005151)
Supplement: S2 Table — (XLSX) [file pntd.0005151.s002.xlsx]

## Sheet: Wide View
Individual	Village ID	OH 12_1	OH 12_2	OH 150_1	OH 150_2	OH 157_1	OH 157_2	OH 211_1	OH 211_2	OH 212_1	OH 212_2	OH 235_1	OH 235_2	OH 47_1	OH 47_2	OH 573_1	OH 573_2	OH 68_1	OH 68_2	OH 73_1	OH 73_2	OH 08_1	OH 08_2	Locality	Site
10276	320210	195	414	348	348	278	278	0	0	249	288	250	262	220	220	182	182	172	178	180	183	135	135	AN-320210_Jinguang_AB	A
10277	320210	213	213	354	354	278	278	0	0	222	246	250	262	214	214	182	182	178	178	174	183	135	186	AN-320210_Jinguang_AB	A
10282	320210	192	414	345	348	278	278	0	0	222	273	0	0	214	222	182	182	178	178	162	183	0	0	AN-320210_Jinguang_AB	A
10887	320210	207	396	348	354	278	278	0	0	225	255	250	260	220	238	176	182	174	178	153	180	186	186	AN-320210_Jinguang_AB	A
10888	320210	213	414	348	348	278	278	0	0	249	252	252	254	214	238	182	182	178	178	165	165	135	195	AN-320210_Jinguang_AB	A
10889	320210	213	414	348	348	276	306	0	0	246	246	250	252	224	224	182	182	174	178	162	177	135	195	AN-320210_Jinguang_AB	A
10890	320210	207	408	396	396	278	278	0	0	246	288	252	254	218	218	176	182	172	178	165	186	0	0	AN-320210_Jinguang_AB	A
13167	320210	396	408	345	348	278	278	0	0	252	288	262	262	220	220	176	182	172	174	153	162	0	0	AN-320210_Jinguang_AB	A
13168	320210	195	195	348	348	278	278	0	0	0	0	250	250	218	220	182	182	178	178	162	186	0	0	AN-320210_Jinguang_AB	A
13169	320210	195	207	0	0	276	278	0	0	222	240	252	254	218	220	176	176	172	174	165	165	195	198	AN-320210_Jinguang_AB	A
13170	320210	195	408	351	351	264	278	160	164	0	0	250	250	218	220	176	182	172	178	162	174	0	0	AN-320210_Jinguang_AB	A
13171	320210	180	213	345	354	264	278	0	0	255	288	262	262	220	220	176	182	178	178	165	165	0	0	AN-320210_Jinguang_AB	A
10280	320210	213	213	348	399	278	278	0	0	246	288	250	250	214	220	182	186	178	178	153	165	147	147	AN-320210_Jinguang_AB	A
10335	320210	207	396	351	351	276	278	164	164	231	297	250	254	220	220	176	176	174	178	153	162	135	183	AN-320210_Jinguang_AB	B
10338	320210	195	414	336	348	278	278	164	166	240	288	254	254	218	220	182	182	178	178	180	180	195	195	AN-320210_Jinguang_AB	B
10341	320210	192	414	351	381	278	278	0	0	0	0	252	262	218	222	182	182	178	178	165	180	0	0	AN-320210_Jinguang_AB	B
10342	320210	195	414	348	354	264	278	166	166	267	273	250	252	220	222	182	182	178	178	153	165	0	0	AN-320210_Jinguang_AB	B
13172	320210	408	414	345	345	278	278	164	166	0	0	250	250	220	220	182	182	174	178	159	165	195	195	AN-320210_Jinguang_AB	B
13173	320210	207	414	336	348	278	278	0	0	225	258	250	252	216	222	176	182	178	178	162	162	159	162	AN-320210_Jinguang_AB	B
13174	320210	192	207	348	381	278	278	164	164	0	0	250	250	218	220	182	182	174	174	177	180	0	0	AN-320210_Jinguang_AB	B
13175	320210	195	414	348	351	276	278	0	0	255	285	250	254	216	224	182	182	174	178	180	183	0	0	AN-320210_Jinguang_AB	B
13176	320210	396	396	348	372	264	278	164	164	288	288	250	262	220	220	182	182	172	178	180	183	0	0	AN-320210_Jinguang_AB	B
13177	320210	192	207	348	351	278	278	0	0	225	288	254	262	218	224	176	182	178	178	165	180	0	0	AN-320210_Jinguang_AB	B
13178	320210	195	414	336	351	278	278	0	0	0	0	254	254	218	218	182	182	178	178	159	180	0	0	AN-320210_Jinguang_AB	B
13179	320210	195	408	336	381	264	264	164	164	288	288	254	262	218	222	182	182	178	178	165	174	0	0	AN-320210_Jinguang_AB	B
13180	320210	414	414	351	354	278	278	166	166	0	0	250	254	220	222	182	182	178	178	162	177	0	0	AN-320210_Jinguang_AB	B
13181	320210	207	414	345	354	276	278	164	164	288	288	252	252	218	222	176	182	174	178	162	177	159	159	AN-320210_Jinguang_AB	B
10339	320210	180	180	345	399	276	278	164	164	261	270	0	0	218	218	182	182	174	178	162	177	153	153	AN-320210_Jinguang_AB	B
10343	320210	207	414	336	348	264	278	0	0	0	0	0	0	218	220	182	182	178	178	153	162	159	186	AN-320210_Jinguang_AB	B
10344	320210	189	204	345	390	264	298	164	164	0	0	248	252	220	220	176	176	174	174	159	168	192	192	AN-320210_Jinguang_AB	B
16344	320210	207	207	336	351	276	278	164	166	267	288	250	262	218	218	182	182	178	178	165	177	0	0	AN-320210_Jinguang_AB	B
16345	320210	189	201	351	354	278	278	164	164	279	288	250	250	222	224	176	182	178	178	156	159	0	0	AN-320210_Jinguang_AB	B
16346	320210	195	207	336	345	276	278	0	0	222	288	250	254	222	222	0	0	178	178	174	180	0	0	AN-320210_Jinguang_AB	B
16349	320210	207	414	354	354	278	278	0	0	0	0	0	0	214	218	176	176	174	178	162	183	0	0	AN-320210_Jinguang_AB	B
16352	320210	210	213	345	345	278	278	0	0	252	288	252	262	218	222	176	176	178	178	159	162	0	0	AN-320210_Jinguang_AB	B
16354	320210	195	207	348	354	278	286	166	166	267	267	250	250	220	220	176	176	178	178	183	183	0	0	AN-320210_Jinguang_AB	B
16355	320210	195	195	345	354	264	278	0	0	276	285	250	250	216	218	176	182	172	174	159	165	189	195	AN-320210_Jinguang_AB	B
16356	320210	396	414	336	396	278	306	164	164	267	273	250	250	220	220	182	182	174	178	165	165	135	201	AN-320210_Jinguang_AB	B
16357	320210	213	414	351	378	0	0	164	178	0	0	250	252	220	220	182	182	178	178	168	180	0	0	AN-320210_Jinguang_AB	B
16358	320210	207	414	348	354	276	278	166	166	0	0	250	252	220	222	182	182	178	178	162	177	0	0	AN-320210_Jinguang_AB	B
16365	330301	207	396	345	345	264	290	160	164	231	255	250	250	218	218	0	0	174	174	159	168	114	117	AN-330301_Baiguo_AB	A
10346	330301	195	207	345	345	288	288	164	164	258	297	252	252	220	220	0	0	172	174	171	171	138	198	AN-330301_Baiguo_AB	A
10348	330301	207	396	345	345	278	278	164	164	258	297	0	0	224	224	176	176	172	174	162	168	0	0	AN-330301_Baiguo_AB	A
10349	330301	396	396	345	345	264	278	0	0	258	258	250	250	0	0	176	176	172	174	168	168	132	132	AN-330301_Baiguo_AB	A
14508	330301	207	396	0	0	264	278	164	164	255	273	250	252	218	218	176	176	174	174	159	168	0	0	AN-330301_Baiguo_AB	A
14509	330301	0	0	345	345	264	278	160	164	0	0	250	252	218	218	176	182	174	174	0	0	135	135	AN-330301_Baiguo_AB	A
14510	330301	0	0	351	351	0	0	160	164	0	0	250	252	218	220	176	176	174	174	159	168	138	138	AN-330301_Baiguo_AB	A
14511	330301	189	195	345	348	0	0	160	164	0	0	252	252	214	220	176	176	174	178	171	171	0	0	AN-330301_Baiguo_AB	A
14512	330301	207	396	345	351	278	278	160	164	255	297	250	252	220	220	0	0	0	0	159	162	0	0	AN-330301_Baiguo_AB	A
14513	330301	207	396	345	351	264	278	160	164	255	279	250	252	220	220	176	176	174	174	159	171	0	0	AN-330301_Baiguo_AB	A
14514	330301	189	204	345	345	264	288	160	164	258	279	250	252	0	0	0	0	172	172	159	168	0	0	AN-330301_Baiguo_AB	A
14515	330301	210	396	345	345	278	278	160	164	0	0	250	252	220	220	176	182	174	176	0	0	138	162	AN-330301_Baiguo_AB	A
14516	330301	207	396	345	408	264	264	160	164	255	279	250	252	220	220	176	182	174	174	207	207	138	198	AN-330301_Baiguo_AB	A
14517	330301	213	213	345	345	264	278	164	164	279	297	250	252	0	0	176	176	174	174	162	207	132	138	AN-330301_Baiguo_AB	A
16361	330301	204	204	345	345	264	304	164	164	273	276	250	250	214	214	0	0	174	176	0	0	0	0	AN-330301_Baiguo_AB	A
16367	330301	189	204	0	0	264	288	0	0	0	0	250	250	220	220	176	176	174	180	159	168	111	114	AN-330301_Baiguo_AB	A
16368	330301	189	195	345	414	278	298	0	0	255	261	250	250	0	0	0	0	174	178	174	198	114	126	AN-330301_Baiguo_AB	B
16371	330301	189	207	0	0	264	298	160	164	225	225	250	254	0	0	0	0	172	174	159	162	0	0	AN-330301_Baiguo_AB	B
16372	330301	0	0	345	345	264	278	0	0	270	273	250	250	220	220	176	182	174	178	0	0	108	114	AN-330301_Baiguo_AB	B
16373	330301	0	0	345	393	278	278	164	164	228	297	250	252	220	220	176	176	172	174	159	159	111	111	AN-330301_Baiguo_AB	B
16374	330301	204	207	345	351	278	288	164	164	225	225	250	252	218	218	0	0	176	180	171	177	111	126	AN-330301_Baiguo_AB	B
16376	330301	204	396	351	351	278	298	164	164	252	297	250	262	220	220	176	182	174	174	168	171	126	126	AN-330301_Baiguo_AB	B
16377	330301	0	0	345	351	278	298	164	164	225	258	250	250	214	214	176	176	174	174	159	180	0	0	AN-330301_Baiguo_AB	B
16378	330301	204	204	345	345	264	300	0	0	273	279	250	250	218	218	0	0	174	174	159	174	111	114	AN-330301_Baiguo_AB	B
16379	330301	204	204	0	0	264	264	164	164	294	297	250	262	0	0	0	0	0	0	168	174	111	159	AN-330301_Baiguo_AB	B
16380	330301	204	396	351	393	264	264	160	164	279	279	250	252	224	224	176	176	174	174	0	0	0	0	AN-330301_Baiguo_AB	B
16381	330301	189	204	345	390	264	288	164	164	276	279	0	0	220	220	0	0	174	178	168	174	111	111	AN-330301_Baiguo_AB	B
16382	330301	204	204	345	345	300	304	164	164	279	279	0	0	214	214	176	176	174	180	162	180	111	111	AN-330301_Baiguo_AB	B
16383	330301	195	210	345	345	264	302	164	164	258	297	250	250	220	220	176	176	174	174	168	168	111	126	AN-330301_Baiguo_AB	B
10355	330301	204	207	0	0	264	278	0	0	225	276	264	264	0	0	0	0	174	174	168	168	132	132	AN-330301_Baiguo_AB	B
10358	330301	207	213	0	0	264	278	160	164	225	225	0	0	214	218	0	0	174	174	159	174	0	0	AN-330301_Baiguo_AB	B
10359	330301	399	399	0	0	278	278	160	160	279	297	250	270	218	220	0	0	174	174	171	171	0	0	AN-330301_Baiguo_AB	B
10360	330301	195	207	0	0	0	0	160	164	225	258	250	252	0	0	0	0	174	180	174	180	153	153	AN-330301_Baiguo_AB	B
14518	330301	207	396	351	354	278	298	160	164	225	282	250	252	0	0	176	176	174	178	159	168	0	0	AN-330301_Baiguo_AB	B
16375	330301	396	399	0	0	264	278	164	164	0	0	250	262	220	220	0	0	176	176	177	180	114	246	AN-330301_Baiguo_AB	B
16384	330301	396	399	0	0	264	288	164	164	0	0	250	252	220	220	176	182	174	176	168	171	108	174	AN-330301_Baiguo_AB	B
12180	330302	210	210	351	411	264	278	164	164	231	231	250	250	220	220	176	176	174	176	159	171	0	0	AN-330302_Baiguo_AB	A
12181	330302	207	213	345	354	284	298	164	164	231	258	250	250	218	218	176	182	174	178	168	168	129	135	AN-330302_Baiguo_AB	A
12182	330302	204	396	345	351	278	278	164	164	279	279	250	250	218	218	176	176	174	174	168	171	0	0	AN-330302_Baiguo_AB	A
12183	330302	396	396	345	351	278	290	160	164	258	288	0	0	220	220	176	176	174	174	162	174	135	135	AN-330302_Baiguo_AB	A
12184	330302	204	396	345	345	288	294	164	164	270	270	250	250	220	220	176	176	174	180	177	180	138	138	AN-330302_Baiguo_AB	A
12186	330302	204	396	345	354	278	298	164	164	273	279	250	250	220	220	176	176	172	180	168	168	0	0	AN-330302_Baiguo_AB	A
12187	330302	0	0	345	354	274	288	160	164	225	255	250	250	218	220	176	182	174	178	171	180	135	138	AN-330302_Baiguo_AB	A
12188	330302	192	207	345	345	264	298	160	164	225	258	250	252	220	220	182	182	180	180	168	171	138	138	AN-330302_Baiguo_AB	A
12189	330302	216	396	345	345	288	294	160	164	258	267	252	262	220	220	176	176	174	174	153	207	156	156	AN-330302_Baiguo_AB	A
16385	330302	195	210	0	0	0	0	162	164	231	252	250	250	218	220	0	0	174	180	162	180	138	138	AN-330302_Baiguo_AB	A
16386	330302	189	204	345	345	288	298	160	164	225	225	250	250	220	220	176	176	174	178	0	0	114	156	AN-330302_Baiguo_AB	A
16387	330302	204	207	345	345	0	0	162	164	0	0	252	252	220	220	176	182	174	174	156	168	126	156	AN-330302_Baiguo_AB	A
16388	330302	207	399	345	345	278	278	160	164	231	270	0	0	0	0	0	0	176	178	162	168	117	117	AN-330302_Baiguo_AB	A
16389	330302	204	396	351	414	278	288	164	164	225	258	250	250	220	220	176	176	174	176	168	168	114	114	AN-330302_Baiguo_AB	A
16390	330302	213	396	345	411	278	288	160	164	273	288	250	262	218	220	176	176	174	174	168	171	111	114	AN-330302_Baiguo_AB	A
16392	330302	0	0	345	345	278	288	160	164	225	231	250	254	0	0	0	0	174	178	171	171	126	156	AN-330302_Baiguo_AB	A
16394	330302	204	210	345	351	264	288	160	164	225	279	250	262	220	220	176	176	174	176	153	171	0	0	AN-330302_Baiguo_AB	A
16395	330302	204	204	345	345	264	294	0	0	225	231	250	250	220	220	176	176	174	174	168	174	111	114	AN-330302_Baiguo_AB	A
16396	330302	207	207	345	345	274	278	0	0	231	258	250	262	220	220	176	182	174	180	156	168	114	126	AN-330302_Baiguo_AB	A
16397	330302	0	0	345	345	278	288	160	164	291	291	0	0	218	218	0	0	174	174	168	168	126	126	AN-330302_Baiguo_AB	A
13212	330302	192	207	354	354	264	274	160	164	228	297	262	262	220	220	176	176	174	176	171	171	0	0	AN-330302_Baiguo_AB	B
13214	330302	198	219	345	411	264	264	160	164	0	0	250	250	220	224	176	176	174	174	171	171	135	189	AN-330302_Baiguo_AB	B
13215	330302	204	204	351	351	278	278	164	164	288	300	0	0	224	224	176	176	174	174	171	171	0	0	AN-330302_Baiguo_AB	B
13233	330302	207	210	351	351	274	278	164	164	0	0	250	262	220	220	176	182	174	174	153	171	0	0	AN-330302_Baiguo_AB	B
13234	330302	195	204	345	399	264	274	152	178	252	300	250	262	220	224	176	176	174	174	171	174	0	0	AN-330302_Baiguo_AB	B
13236	330302	195	204	354	411	278	278	164	164	258	294	250	250	214	224	176	182	174	178	153	174	0	0	AN-330302_Baiguo_AB	B
13237	330302	195	207	0	0	264	288	0	0	0	0	264	264	220	220	176	182	174	174	171	171	0	0	AN-330302_Baiguo_AB	B
13238	330302	207	396	399	399	264	274	152	164	270	285	250	262	224	224	176	176	174	178	171	180	0	0	AN-330302_Baiguo_AB	B
13240	330302	204	216	345	351	274	276	160	164	228	279	262	262	214	224	176	176	174	174	165	171	0	0	AN-330302_Baiguo_AB	B
13241	330302	204	222	336	345	264	264	164	178	225	288	250	262	220	220	176	182	174	174	171	171	0	0	AN-330302_Baiguo_AB	B
16400	330302	195	213	393	393	264	264	164	164	0	0	250	262	218	218	182	182	174	174	165	177	117	165	AN-330302_Baiguo_AB	B
16401	330302	204	204	390	417	296	298	0	0	225	270	250	250	224	224	176	182	174	174	153	180	108	126	AN-330302_Baiguo_AB	B
16403	330302	189	207	393	393	278	294	0	0	0	0	250	250	220	220	176	182	174	174	153	168	0	0	AN-330302_Baiguo_AB	B
16405	330302	207	207	345	360	278	278	164	168	279	279	250	252	0	0	0	0	174	180	168	168	120	120	AN-330302_Baiguo_AB	B
16406	330302	204	204	0	0	264	264	162	164	297	297	0	0	0	0	0	0	174	178	153	180	114	156	AN-330302_Baiguo_AB	B
13242	330302	396	396	351	351	0	0	164	164	240	291	0	0	218	218	0	0	174	178	171	183	138	141	AN-330302_Baiguo_AB	B
16234	330302	279	396	0	0	278	278	164	164	0	0	250	252	0	0	176	176	178	178	174	174	0	0	AN-330302_Baiguo_AB	B
16235	330302	396	396	345	345	278	302	164	164	246	279	250	252	218	220	176	176	178	178	174	174	192	204	AN-330302_Baiguo_AB	B
16236	330302	396	396	345	345	0	0	164	164	231	231	252	254	218	218	176	176	178	178	174	183	132	192	AN-330302_Baiguo_AB	B
16237	330302	396	396	342	345	278	278	164	164	231	231	252	252	218	218	176	176	178	178	174	174	144	192	AN-330302_Baiguo_AB	B
16238	330302	0	0	0	0	278	278	164	164	231	231	254	254	218	220	176	176	178	178	174	174	132	192	AN-330302_Baiguo_AB	B
16239	330302	207	396	342	384	278	280	164	164	231	231	252	254	214	224	176	176	176	178	174	174	0	0	AN-330302_Baiguo_AB	B
10683	330401	201	396	357	381	278	286	164	164	0	0	250	250	220	220	176	176	170	170	177	183	0	0	AN-330401_Jingquan_AB	A
10686	330401	204	396	351	363	278	288	0	0	219	294	252	254	220	220	176	176	174	178	153	174	0	0	AN-330401_Jingquan_AB	A
10891	330401	210	387	351	351	278	278	164	164	0	0	250	250	220	220	176	182	174	174	153	165	0	0	AN-330401_Jingquan_AB	A
13413	330401	396	396	357	357	264	278	0	0	246	270	252	254	238	238	176	176	176	178	153	177	0	0	AN-330401_Jingquan_AB	A
13414	330401	204	396	351	354	278	278	160	164	0	0	250	250	220	238	176	182	170	174	0	0	0	0	AN-330401_Jingquan_AB	A
13415	330401	219	396	351	357	274	278	160	164	0	0	250	254	220	238	176	182	178	178	153	162	0	0	AN-330401_Jingquan_AB	A
13416	330401	207	399	351	381	288	296	160	164	0	0	0	0	218	218	176	176	174	174	174	177	0	0	AN-330401_Jingquan_AB	A
13417	330401	204	207	363	381	264	278	164	164	246	246	252	252	218	238	176	176	178	178	165	177	0	0	AN-330401_Jingquan_AB	A
16408	330401	204	207	0	0	264	298	164	164	219	279	252	252	220	220	0	0	180	180	153	153	111	111	AN-330401_Jingquan_AB	A
16411	330401	0	0	351	357	274	298	164	164	237	270	250	250	218	220	176	176	176	178	153	168	117	117	AN-330401_Jingquan_AB	A
16412	330401	204	396	0	0	278	278	164	164	288	294	0	0	220	238	0	0	178	178	165	174	111	111	AN-330401_Jingquan_AB	A
16414	330401	0	0	351	351	0	0	160	164	0	0	250	250	220	220	176	182	174	178	165	177	111	117	AN-330401_Jingquan_AB	A
16416	330401	207	396	0	0	278	298	164	164	246	282	252	254	218	220	0	0	176	176	153	174	111	111	AN-330401_Jingquan_AB	A
16419	330401	204	207	0	0	264	278	164	164	0	0	250	252	220	220	176	182	176	178	153	165	117	165	AN-330401_Jingquan_AB	A
10838	330401	396	396	351	357	278	278	0	0	273	273	254	262	218	220	176	176	170	174	165	174	144	189	AN-330401_Jingquan_AB	B
10839	330401	198	396	354	411	278	290	160	164	246	273	250	250	220	220	176	182	174	178	153	177	0	0	AN-330401_Jingquan_AB	B
10844	330401	396	396	357	411	278	278	164	164	219	246	250	254	220	220	176	182	178	178	153	165	0	0	AN-330401_Jingquan_AB	B
14494	330401	207	207	357	381	274	278	0	0	0	0	250	252	218	218	176	176	174	178	153	177	0	0	AN-330401_Jingquan_AB	B
14495	330401	396	396	351	357	278	278	160	164	0	0	250	250	218	220	176	182	174	178	162	177	0	0	AN-330401_Jingquan_AB	B
14496	330401	396	399	354	357	278	278	0	0	0	0	250	250	220	220	176	182	178	178	0	0	0	0	AN-330401_Jingquan_AB	B
14505	330401	207	207	0	0	274	278	162	164	0	0	250	254	218	238	176	176	174	176	165	177	0	0	AN-330401_Jingquan_AB	B
16421	330401	387	396	0	0	274	278	0	0	246	270	250	250	220	220	176	176	178	178	153	165	111	117	AN-330401_Jingquan_AB	B
16422	330401	0	0	345	351	278	288	162	164	0	0	250	254	218	220	176	182	178	178	165	174	111	126	AN-330401_Jingquan_AB	B
16424	330401	198	396	0	0	274	298	164	164	219	273	250	254	218	220	176	176	174	174	165	165	0	0	AN-330401_Jingquan_AB	B
16425	330401	396	396	0	0	0	0	162	164	0	0	250	250	218	220	176	176	178	178	153	153	0	0	AN-330401_Jingquan_AB	B
16426	330401	204	396	372	411	278	294	162	164	273	291	250	260	218	218	176	182	174	178	150	171	0	0	AN-330401_Jingquan_AB	B
16428	330401	0	0	342	393	274	278	162	164	273	273	250	252	0	0	176	182	178	178	159	165	0	0	AN-330401_Jingquan_AB	B
10149	330401	399	399	357	384	278	298	0	0	273	273	250	252	220	220	0	0	174	174	153	177	144	153	AN-330401_Jingquan_AB	B
14506	330401	0	0	351	357	276	288	160	164	0	0	250	252	218	220	176	176	174	178	162	177	0	0	AN-330401_Jingquan_AB	B
14507	330401	0	0	342	357	274	278	162	164	273	273	250	252	218	218	176	176	178	178	165	168	0	0	AN-330401_Jingquan_AB	B
11011	330403	201	210	381	381	278	290	0	0	0	0	252	260	218	220	176	176	176	178	168	168	135	147	AN-330403_Jingquan_AB	A
11012	330403	204	219	375	381	264	278	0	0	246	282	254	266	218	220	176	176	174	178	168	177	135	156	AN-330403_Jingquan_AB	A
11013	330403	189	411	351	381	264	278	0	0	291	294	254	260	224	238	176	182	178	180	168	177	0	0	AN-330403_Jingquan_AB	A
11015	330403	0	0	0	0	278	278	160	164	246	249	0	0	220	238	176	176	0	0	168	174	135	180	AN-330403_Jingquan_AB	A
11016	330403	204	210	354	381	264	278	164	164	246	279	250	250	220	224	176	182	176	176	162	174	0	0	AN-330403_Jingquan_AB	A
11017	330403	396	411	342	351	264	278	164	164	279	294	250	264	220	238	176	182	174	178	168	168	0	0	AN-330403_Jingquan_AB	A
11019	330403	207	411	351	351	278	278	0	0	246	249	250	250	220	238	176	176	176	176	168	186	0	0	AN-330403_Jingquan_AB	A
12154	330403	204	396	351	354	278	278	164	164	246	249	252	252	218	220	176	182	176	178	162	186	135	135	AN-330403_Jingquan_AB	A
13273	330403	192	204	345	351	274	278	152	164	0	0	250	250	214	224	176	176	174	174	171	171	153	153	AN-330403_Jingquan_AB	A
13274	330403	396	396	351	351	264	264	152	164	0	0	250	252	214	224	176	176	174	174	153	177	0	0	AN-330403_Jingquan_AB	A
13275	330403	189	204	0	0	274	278	164	168	228	231	250	250	220	224	176	182	174	174	171	171	153	162	AN-330403_Jingquan_AB	A
13276	330403	0	0	345	345	274	278	152	164	0	0	250	262	218	220	176	182	174	174	153	171	0	0	AN-330403_Jingquan_AB	A
13277	330403	192	396	408	411	278	294	162	164	270	279	252	252	224	224	176	182	174	174	168	171	0	0	AN-330403_Jingquan_AB	A
16432	330403	207	396	342	345	278	278	162	164	276	297	250	254	218	220	176	182	178	178	165	168	111	117	AN-330403_Jingquan_AB	A
16433	330403	210	210	354	357	0	0	164	164	0	0	250	250	220	220	176	182	174	176	165	177	165	165	AN-330403_Jingquan_AB	A
16435	330403	189	204	0	0	264	264	0	0	246	282	252	252	220	238	0	0	174	174	153	168	117	159	AN-330403_Jingquan_AB	A
16436	330403	204	207	351	354	0	0	0	0	237	291	0	0	220	220	176	182	174	178	162	168	111	165	AN-330403_Jingquan_AB	A
16437	330403	189	204	345	354	264	278	162	164	0	0	254	254	220	220	176	176	176	176	162	174	117	126	AN-330403_Jingquan_AB	A
11020	330403	0	0	345	351	264	278	164	164	288	297	250	254	220	224	176	182	174	178	165	168	135	135	AN-330403_Jingquan_AB	B
11021	330403	207	396	345	351	278	278	164	164	249	291	252	252	218	220	176	176	174	174	177	177	135	135	AN-330403_Jingquan_AB	B
11022	330403	189	189	345	354	264	264	0	0	288	294	250	250	220	220	176	182	174	178	165	186	135	153	AN-330403_Jingquan_AB	B
11024	330403	207	396	342	351	278	296	164	164	246	294	254	254	220	220	176	176	176	176	153	168	0	0	AN-330403_Jingquan_AB	B
11025	330403	189	204	345	351	264	278	164	164	0	0	250	254	218	220	176	176	170	170	153	159	0	0	AN-330403_Jingquan_AB	B
11026	330403	204	207	345	351	278	278	0	0	0	0	250	250	220	220	182	182	174	178	159	177	135	135	AN-330403_Jingquan_AB	B
11027	330403	210	210	351	414	278	278	0	0	246	276	250	254	214	222	176	182	176	178	159	177	0	0	AN-330403_Jingquan_AB	B
11028	330403	189	207	351	381	278	278	164	164	276	294	250	252	220	220	176	182	174	178	159	159	135	219	AN-330403_Jingquan_AB	B
11029	330403	0	0	0	0	278	278	162	164	249	288	250	254	220	220	176	176	0	0	168	186	0	0	AN-330403_Jingquan_AB	B
13278	330403	195	195	351	351	264	274	164	178	222	276	250	250	220	224	182	182	174	178	153	171	0	0	AN-330403_Jingquan_AB	B
13279	330403	210	225	405	405	294	298	164	164	252	273	250	262	214	220	176	182	174	180	153	168	0	0	AN-330403_Jingquan_AB	B
13280	330403	396	396	345	414	274	278	164	164	228	228	250	262	220	224	176	182	174	176	153	171	0	0	AN-330403_Jingquan_AB	B
13281	330403	198	396	351	351	274	278	160	164	273	273	252	254	220	220	182	182	178	178	180	183	0	0	AN-330403_Jingquan_AB	B
13282	330403	204	207	357	411	278	278	164	164	246	270	250	250	220	220	176	182	174	176	165	168	0	0	AN-330403_Jingquan_AB	B
13313	330403	219	399	414	414	278	278	0	0	285	297	250	250	220	224	176	176	178	178	153	180	0	0	AN-330403_Jingquan_AB	B
13314	330403	219	219	0	0	278	298	0	0	0	0	250	250	224	238	176	182	178	178	162	177	0	0	AN-330403_Jingquan_AB	B
13315	330403	207	210	354	414	264	288	162	164	282	285	250	252	220	238	182	182	174	178	165	177	0	0	AN-330403_Jingquan_AB	B
13316	330403	210	219	351	351	264	278	0	0	273	291	250	250	220	220	176	176	178	178	168	174	0	0	AN-330403_Jingquan_AB	B
13317	330403	396	399	345	351	264	278	0	0	0	0	250	254	220	220	176	182	174	174	159	165	0	0	AN-330403_Jingquan_AB	B
16438	330403	207	396	0	0	264	278	162	164	0	0	250	254	220	220	176	176	170	174	165	177	111	117	AN-330403_Jingquan_AB	B
16439	330403	189	396	351	351	278	278	0	0	282	288	250	250	220	220	176	182	178	178	174	186	111	117	AN-330403_Jingquan_AB	B
16440	330403	207	396	0	0	264	278	0	0	285	288	250	250	220	220	176	182	174	178	150	168	111	126	AN-330403_Jingquan_AB	B
16441	330403	0	0	345	351	278	278	164	164	246	285	250	250	220	220	176	176	174	178	174	177	117	120	AN-330403_Jingquan_AB	B
16446	330403	207	396	342	351	278	278	164	164	246	294	252	254	218	218	176	176	170	178	168	186	117	165	AN-330403_Jingquan_AB	B
16447	330403	396	396	0	0	264	278	0	0	285	291	250	254	220	220	0	0	174	178	174	177	165	165	AN-330403_Jingquan_AB	B
16448	330403	0	0	345	351	264	278	162	164	246	246	250	254	220	220	176	182	174	178	165	165	0	0	AN-330403_Jingquan_AB	B
12190	350603	0	0	348	354	286	290	0	0	264	273	250	250	214	214	176	182	174	174	165	198	0	0	AN-350603_Huangta_AB	A
12191	350603	192	192	348	399	276	278	0	0	243	246	250	250	214	222	182	182	174	174	153	198	0	0	AN-350603_Huangta_AB	A
12192	350603	195	213	348	348	278	294	0	0	282	288	250	250	220	220	176	182	174	174	165	174	180	201	AN-350603_Huangta_AB	A
12193	350603	195	210	351	396	278	278	0	0	222	246	0	0	220	220	176	182	174	174	156	156	135	135	AN-350603_Huangta_AB	A
12194	350603	192	192	348	396	278	286	0	0	246	267	250	250	220	220	182	182	178	178	156	171	177	201	AN-350603_Huangta_AB	A
12196	350603	195	396	345	354	278	312	0	0	0	0	250	250	220	220	176	182	174	174	162	171	135	195	AN-350603_Huangta_AB	A
12197	350603	396	396	345	351	278	286	164	164	243	252	250	250	214	214	182	182	178	178	156	156	135	135	AN-350603_Huangta_AB	A
12198	350603	192	396	348	354	278	300	162	162	243	252	258	258	220	220	182	182	174	178	153	180	0	0	AN-350603_Huangta_AB	A
12199	350603	192	198	351	396	278	300	0	0	246	252	250	250	214	222	182	182	174	178	156	156	201	201	AN-350603_Huangta_AB	A
12200	350603	192	210	348	351	276	290	0	0	234	243	250	250	218	218	182	182	174	174	153	153	135	135	AN-350603_Huangta_AB	A
12201	350603	195	213	354	396	274	278	0	0	264	273	250	252	214	222	182	182	174	178	153	198	0	0	AN-350603_Huangta_AB	A
16449	350603	195	195	351	354	278	286	0	0	246	264	250	250	220	220	182	182	174	178	156	165	153	159	AN-350603_Huangta_AB	A
16450	350603	213	396	348	399	280	280	0	0	243	243	250	254	0	0	182	182	174	178	177	177	159	162	AN-350603_Huangta_AB	A
16451	350603	189	411	345	348	274	276	154	164	0	0	250	250	214	214	182	182	174	174	165	165	159	162	AN-350603_Huangta_AB	A
16452	350603	396	396	0	0	274	278	0	0	243	243	250	254	0	0	176	182	174	178	159	174	162	165	AN-350603_Huangta_AB	A
16455	350603	195	411	0	0	274	274	0	0	252	273	250	250	0	0	0	0	174	178	171	174	162	162	AN-350603_Huangta_AB	A
16456	350603	192	192	348	348	278	278	0	0	0	0	250	250	214	214	182	182	174	174	162	174	159	177	AN-350603_Huangta_AB	A
16457	350603	411	411	0	0	274	274	164	164	273	273	250	250	0	0	176	182	174	174	165	174	162	165	AN-350603_Huangta_AB	A
10847	350603	396	396	354	396	278	292	0	0	246	246	250	254	220	220	176	182	174	178	162	162	0	0	AN-350603_Huangta_AB	B
10848	350603	192	213	354	399	278	278	162	162	0	0	250	250	222	222	176	182	174	178	153	198	0	0	AN-350603_Huangta_AB	B
10849	350603	192	396	354	354	278	280	154	154	267	273	250	250	214	214	182	182	174	174	153	159	0	0	AN-350603_Huangta_AB	B
10850	350603	192	192	354	357	278	286	0	0	243	246	250	250	222	222	182	182	174	174	162	174	0	0	AN-350603_Huangta_AB	B
10851	350603	192	207	354	354	280	282	0	0	0	0	250	250	214	222	0	0	174	178	153	162	0	0	AN-350603_Huangta_AB	B
13328	350603	192	396	351	390	278	282	0	0	246	273	250	252	220	220	176	176	174	178	153	174	0	0	AN-350603_Huangta_AB	B
13332	350603	0	0	0	0	274	278	152	162	246	246	250	254	220	220	176	182	0	0	177	198	0	0	AN-350603_Huangta_AB	B
16458	350603	195	213	0	0	278	280	0	0	243	273	250	250	218	218	176	182	174	178	162	174	159	159	AN-350603_Huangta_AB	B
16459	350603	0	0	354	399	278	278	0	0	246	273	250	250	0	0	176	182	174	174	153	153	123	159	AN-350603_Huangta_AB	B
16460	350603	192	192	345	351	0	0	0	0	246	273	250	250	214	214	176	182	174	174	156	162	162	165	AN-350603_Huangta_AB	B
16463	350603	192	192	354	354	274	278	0	0	246	273	250	250	214	214	176	182	178	178	174	198	159	162	AN-350603_Huangta_AB	B
16464	350603	192	213	351	399	0	0	0	0	0	0	250	250	0	0	180	182	174	178	153	174	153	153	AN-350603_Huangta_AB	B
16465	350603	192	213	348	354	278	280	0	0	240	246	250	250	218	218	182	182	174	178	153	171	150	159	AN-350603_Huangta_AB	B
16466	350603	195	396	348	348	0	0	0	0	0	0	250	250	214	222	0	0	174	178	153	180	120	180	AN-350603_Huangta_AB	B
16467	350603	213	396	354	354	280	286	162	162	246	273	250	252	222	222	182	182	174	174	171	198	159	177	AN-350603_Huangta_AB	B
16469	350603	195	396	354	354	0	0	0	0	0	0	250	250	218	218	182	182	174	174	153	162	168	177	AN-350603_Huangta_AB	B
16471	350603	213	396	348	393	278	286	0	0	246	273	250	250	218	218	176	182	174	178	153	162	159	162	AN-350603_Huangta_AB	B
16473	350603	210	396	345	354	278	280	0	0	243	273	250	250	214	218	176	182	178	178	162	198	159	159	AN-350603_Huangta_AB	B
10129	350603	192	396	351	354	278	282	0	0	273	273	250	250	220	220	0	0	174	174	171	174	0	0	AN-350603_Huangta_AB	B
16592	110103	393	396	0	0	276	278	162	164	228	237	250	254	216	224	0	0	176	180	171	180	105	117	JI-110103_Gaohuai_B	B
16593	110103	396	411	0	0	276	278	162	164	240	246	252	252	220	220	0	0	178	180	159	180	111	111	JI-110103_Gaohuai_B	B
16594	110103	393	396	351	351	278	278	0	0	237	249	250	254	0	0	0	0	180	180	0	0	111	114	JI-110103_Gaohuai_B	B
16595	110103	0	0	351	354	276	278	162	164	0	0	252	252	220	220	0	0	178	178	174	174	111	165	JI-110103_Gaohuai_B	B
16598	110103	201	396	0	0	278	278	164	164	231	234	250	250	224	224	0	0	176	180	174	180	108	117	JI-110103_Gaohuai_B	B
16599	110103	396	411	366	366	0	0	164	164	234	246	252	252	220	220	0	0	178	178	168	174	114	114	JI-110103_Gaohuai_B	B
16601	110103	396	411	351	366	276	276	162	164	240	240	250	252	216	220	0	0	178	178	0	0	144	165	JI-110103_Gaohuai_B	B
16602	110103	207	207	351	354	276	276	164	164	231	249	250	254	210	220	0	0	176	176	168	174	114	114	JI-110103_Gaohuai_B	B
16604	110103	396	411	351	351	276	276	162	164	231	249	252	252	216	216	0	0	178	180	159	168	114	117	JI-110103_Gaohuai_B	B
16606	110103	396	411	351	354	276	276	162	164	243	249	252	252	0	0	0	0	176	178	168	180	114	114	JI-110103_Gaohuai_B	B
16607	110103	393	396	351	351	276	276	164	164	231	240	252	252	220	220	0	0	178	180	159	174	111	144	JI-110103_Gaohuai_B	B
16608	110103	207	207	351	366	276	278	162	162	240	240	252	252	220	220	0	0	178	180	159	180	111	114	JI-110103_Gaohuai_B	B
16610	110103	207	411	351	351	278	278	162	164	240	240	252	252	220	220	176	182	180	180	174	180	114	120	JI-110103_Gaohuai_B	B
10586	110103	396	411	363	369	278	278	162	164	228	246	250	252	224	224	182	182	180	180	168	171	0	0	JI-110103_Gaohuai_B	B
10595	110107	183	396	345	351	278	278	0	0	240	282	254	254	218	222	176	176	176	178	165	168	135	135	JI-110107_Gaohuai_AB	A
10599	110107	396	396	345	363	278	278	164	188	0	0	250	254	218	224	176	176	190	190	162	183	135	165	JI-110107_Gaohuai_AB	A
12161	110107	183	396	345	351	278	278	160	160	246	246	254	254	224	224	176	176	178	190	165	183	135	135	JI-110107_Gaohuai_AB	A
12162	110107	204	396	345	363	278	278	160	160	246	261	250	252	220	220	176	176	180	190	165	168	135	135	JI-110107_Gaohuai_AB	A
12163	110107	183	396	345	345	278	278	160	164	261	261	254	254	220	224	176	176	178	178	162	165	135	135	JI-110107_Gaohuai_AB	A
14224	110107	204	396	351	351	276	278	164	164	0	0	254	254	222	222	176	176	178	190	177	183	0	0	JI-110107_Gaohuai_AB	A
14225	110107	183	396	351	363	278	278	160	160	0	0	254	254	220	224	176	176	190	190	165	174	0	0	JI-110107_Gaohuai_AB	A
14226	110107	204	396	345	345	276	278	164	188	0	0	250	252	218	222	176	176	178	190	168	183	0	0	JI-110107_Gaohuai_AB	A
14227	110107	204	396	0	0	0	0	160	164	0	0	254	254	218	220	176	176	178	190	168	198	0	0	JI-110107_Gaohuai_AB	A
16613	110107	396	396	345	345	278	278	0	0	243	249	254	254	222	226	0	0	178	178	0	0	111	201	JI-110107_Gaohuai_AB	A
16615	110107	183	396	345	351	276	278	0	0	243	246	252	252	0	0	0	0	188	190	0	0	111	111	JI-110107_Gaohuai_AB	A
16616	110107	183	396	345	345	278	278	164	164	240	240	254	254	218	220	0	0	176	190	162	165	111	111	JI-110107_Gaohuai_AB	A
16617	110107	396	396	345	357	278	278	178	188	243	261	252	254	220	220	0	0	178	178	168	168	111	201	JI-110107_Gaohuai_AB	A
16618	110107	183	183	345	351	278	278	160	164	243	246	250	254	218	218	0	0	178	190	162	183	111	111	JI-110107_Gaohuai_AB	A
16620	110107	396	396	351	351	278	278	160	164	246	249	254	254	0	0	0	0	178	190	171	183	111	201	JI-110107_Gaohuai_AB	A
16622	110107	396	396	0	0	276	278	160	160	249	255	250	250	214	224	0	0	190	190	168	171	111	111	JI-110107_Gaohuai_AB	A
10592	110107	396	396	351	357	276	278	0	0	249	261	0	0	214	218	176	186	190	190	165	183	135	135	JI-110107_Gaohuai_AB	A
10593	110107	396	396	345	345	278	278	162	164	240	246	0	0	218	220	176	176	190	190	162	165	135	135	JI-110107_Gaohuai_AB	A
10596	110107	183	396	0	0	278	278	162	164	246	246	0	0	218	218	176	176	176	190	174	174	135	135	JI-110107_Gaohuai_AB	A
14228	110107	204	396	345	363	276	278	160	188	246	246	0	0	0	0	0	0	178	190	159	168	135	135	JI-110107_Gaohuai_AB	A
14230	110107	183	396	351	357	278	278	160	160	246	246	0	0	224	224	176	176	172	190	159	174	135	135	JI-110107_Gaohuai_AB	A
14231	110107	204	396	345	345	278	278	0	0	249	282	0	0	220	220	176	176	0	0	165	168	135	135	JI-110107_Gaohuai_AB	A
13101	110107	396	396	0	0	278	278	160	160	246	249	0	0	220	220	182	182	190	190	162	165	129	129	JI-110107_Gaohuai_AB	B
13102	110107	396	396	345	363	278	282	164	164	243	249	254	254	218	220	182	182	190	190	159	174	135	138	JI-110107_Gaohuai_AB	B
13103	110107	183	204	345	345	276	278	164	164	243	246	254	254	220	224	176	176	190	190	165	168	135	135	JI-110107_Gaohuai_AB	B
13104	110107	396	396	345	363	278	278	160	160	246	261	250	254	222	224	0	0	190	190	168	174	135	135	JI-110107_Gaohuai_AB	B
13105	110107	183	396	345	345	278	278	0	0	246	261	250	254	218	224	176	176	176	190	168	168	0	0	JI-110107_Gaohuai_AB	B
14234	110107	396	396	345	357	0	0	160	160	246	249	250	254	220	220	176	176	172	190	165	168	0	0	JI-110107_Gaohuai_AB	B
14235	110107	396	396	351	363	278	280	0	0	246	261	254	254	220	222	176	176	190	190	162	183	0	0	JI-110107_Gaohuai_AB	B
16624	110107	396	396	0	0	276	278	160	164	246	246	254	254	220	220	200	200	178	178	183	186	111	111	JI-110107_Gaohuai_AB	B
16627	110107	183	183	351	351	278	278	160	164	246	282	254	254	220	220	0	0	190	190	183	183	111	111	JI-110107_Gaohuai_AB	B
16629	110107	183	183	345	351	278	278	160	164	246	246	0	0	220	220	0	0	178	190	174	183	111	111	JI-110107_Gaohuai_AB	B
16630	110107	183	396	351	363	278	278	164	188	243	246	254	254	0	0	0	0	178	190	165	183	111	201	JI-110107_Gaohuai_AB	B
16631	110107	396	396	345	357	278	278	166	188	246	252	254	254	0	0	0	0	172	172	183	183	111	111	JI-110107_Gaohuai_AB	B
13100	110107	210	210	351	351	278	300	160	164	240	258	0	0	220	224	176	176	178	178	0	0	0	0	JI-110107_Gaohuai_AB	B
14233	110107	204	396	345	345	278	278	160	164	0	0	0	0	220	220	176	176	0	0	0	0	135	135	JI-110107_Gaohuai_AB	B
14236	110107	0	0	0	0	276	278	0	0	246	261	0	0	220	220	176	176	190	190	162	162	135	135	JI-110107_Gaohuai_AB	B
14237	110107	396	396	345	345	278	280	0	0	228	246	0	0	220	220	176	176	0	0	174	183	0	0	JI-110107_Gaohuai_AB	B
14238	110107	0	0	0	0	278	278	0	0	243	261	0	0	220	220	176	176	176	190	162	165	135	135	JI-110107_Gaohuai_AB	B
14239	110107	0	0	351	363	278	278	160	194	243	261	0	0	222	226	0	0	190	190	165	174	135	225	JI-110107_Gaohuai_AB	B
10134	110202	393	396	345	348	264	278	164	164	234	255	250	250	224	224	176	182	174	178	162	165	0	0	JI-110202_Gongqiao_AB	A
13107	110202	396	396	345	351	264	278	164	164	255	255	250	262	218	218	182	182	174	178	162	165	0	0	JI-110202_Gongqiao_AB	A
13108	110202	396	399	351	351	278	278	156	162	288	288	0	0	218	224	176	176	176	176	165	177	0	0	JI-110202_Gongqiao_AB	A
13109	110202	393	399	351	354	278	288	0	0	243	282	260	260	218	220	182	182	176	178	150	162	0	0	JI-110202_Gongqiao_AB	A
13110	110202	204	204	0	0	278	278	164	164	234	291	0	0	220	220	176	182	178	178	162	165	0	0	JI-110202_Gongqiao_AB	A
13111	110202	396	396	0	0	278	288	164	164	234	282	250	250	220	220	176	182	178	178	165	165	0	0	JI-110202_Gongqiao_AB	A
13112	110202	396	396	345	354	278	280	164	164	234	240	250	252	222	224	176	182	174	178	150	168	0	0	JI-110202_Gongqiao_AB	A
13113	110202	195	399	345	351	264	278	164	164	0	0	0	0	220	224	176	182	174	178	150	165	0	0	JI-110202_Gongqiao_AB	A
13114	110202	399	414	351	354	278	280	164	164	282	282	250	250	218	224	176	182	176	178	150	162	0	0	JI-110202_Gongqiao_AB	A
13115	110202	198	414	351	354	278	278	164	164	252	288	0	0	224	224	176	182	174	180	153	162	0	0	JI-110202_Gongqiao_AB	A
13116	110202	399	414	348	351	278	278	164	164	234	279	252	252	220	220	176	176	178	178	162	168	0	0	JI-110202_Gongqiao_AB	A
16632	110202	399	414	0	0	278	278	164	164	234	249	252	252	0	0	0	0	178	178	0	0	108	165	JI-110202_Gongqiao_AB	A
16634	110202	396	414	345	345	278	280	164	164	234	282	250	252	220	220	0	0	174	178	165	171	165	234	JI-110202_Gongqiao_AB	A
16635	110202	396	414	345	351	278	278	160	164	234	240	0	0	220	220	0	0	174	178	165	168	108	123	JI-110202_Gongqiao_AB	A
16637	110202	0	0	345	348	0	0	164	164	225	282	250	254	0	0	0	0	178	178	162	162	108	108	JI-110202_Gongqiao_AB	A
16638	110202	393	414	351	351	278	278	164	164	234	252	250	250	220	220	0	0	178	178	0	0	114	114	JI-110202_Gongqiao_AB	A
16639	110202	414	414	351	354	278	278	164	164	234	234	250	250	218	218	0	0	174	178	0	0	114	174	JI-110202_Gongqiao_AB	A
16641	110202	393	414	351	354	278	278	164	164	225	285	250	252	0	0	0	0	178	178	150	162	123	129	JI-110202_Gongqiao_AB	A
16642	110202	204	204	351	351	278	278	164	164	234	282	250	260	220	220	0	0	178	178	0	0	114	120	JI-110202_Gongqiao_AB	A
16643	110202	399	399	345	351	278	278	164	164	0	0	250	252	220	220	0	0	178	178	165	165	165	234	JI-110202_Gongqiao_AB	A
10135	110202	396	399	348	351	278	278	164	164	252	282	250	264	220	224	176	182	174	178	150	171	156	156	JI-110202_Gongqiao_AB	A
10139	110202	198	396	354	354	278	280	162	164	231	231	252	252	238	238	182	182	178	178	174	174	192	192	JI-110202_Gongqiao_AB	B
13118	110202	195	393	354	354	278	278	164	164	0	0	250	252	220	222	176	176	174	178	162	162	0	0	JI-110202_Gongqiao_AB	B
13119	110202	198	396	351	354	278	280	164	164	0	0	252	252	220	220	176	176	178	178	159	168	165	192	JI-110202_Gongqiao_AB	B
13122	110202	210	399	351	351	278	280	164	164	255	282	250	252	0	0	0	0	178	178	165	168	132	195	JI-110202_Gongqiao_AB	B
13124	110202	195	396	354	354	278	278	164	164	0	0	252	254	220	238	176	176	174	178	150	150	165	201	JI-110202_Gongqiao_AB	B
13125	110202	195	195	0	0	264	278	164	164	252	252	250	250	220	220	176	182	176	178	168	180	0	0	JI-110202_Gongqiao_AB	B
16645	110202	396	396	0	0	278	278	164	164	282	288	250	252	220	220	0	0	174	178	174	174	138	168	JI-110202_Gongqiao_AB	B
16647	110202	195	396	354	354	278	278	164	164	288	288	252	252	0	0	0	0	174	178	159	165	168	168	JI-110202_Gongqiao_AB	B
16649	110202	198	399	345	354	278	280	160	164	249	255	0	0	0	0	0	0	174	178	0	0	108	120	JI-110202_Gongqiao_AB	B
16650	110202	195	396	0	0	0	0	164	164	288	288	250	252	0	0	0	0	174	174	150	165	138	138	JI-110202_Gongqiao_AB	B
16651	110202	396	399	348	354	278	278	164	164	252	252	250	254	220	220	0	0	176	178	165	171	111	114	JI-110202_Gongqiao_AB	B
16652	110202	0	0	345	354	278	284	164	164	0	0	250	260	218	218	0	0	178	178	150	150	108	138	JI-110202_Gongqiao_AB	B
16653	110202	414	414	354	354	264	278	164	164	255	288	252	252	222	224	0	0	174	180	0	0	108	138	JI-110202_Gongqiao_AB	B
16656	110202	393	399	345	351	278	278	162	164	249	255	252	252	218	220	200	200	174	178	168	168	129	174	JI-110202_Gongqiao_AB	B
16657	110202	396	396	0	0	280	280	164	164	0	0	250	252	218	218	0	0	174	174	159	165	138	138	JI-110202_Gongqiao_AB	B
16658	110202	198	198	0	0	280	280	164	164	288	294	250	252	220	220	0	0	174	178	165	165	168	168	JI-110202_Gongqiao_AB	B
16659	110202	195	195	354	354	278	278	164	164	249	255	250	252	220	220	0	0	174	178	150	165	108	165	JI-110202_Gongqiao_AB	B
13120	110202	393	414	351	351	278	278	164	164	0	0	0	0	218	220	176	182	178	178	0	0	132	132	JI-110202_Gongqiao_AB	B
16913	110203	195	414	345	351	278	278	164	164	234	288	250	250	218	220	0	0	176	180	165	165	123	123	JI-110203_Gongqiao_B	B
16914	110203	195	414	351	423	278	278	164	164	0	0	0	0	218	220	0	0	176	180	162	165	138	138	JI-110203_Gongqiao_B	B
16915	110203	195	399	345	351	278	278	164	164	246	282	0	0	218	220	0	0	176	180	150	162	111	114	JI-110203_Gongqiao_B	B
16916	110203	198	414	351	351	278	296	164	164	0	0	250	250	218	218	182	182	180	198	165	165	108	114	JI-110203_Gongqiao_B	B
16917	110203	195	396	351	351	278	278	164	164	0	0	250	252	218	220	176	182	0	0	162	168	108	231	JI-110203_Gongqiao_B	B
16921	110203	216	399	345	348	276	276	156	164	0	0	250	254	0	0	176	176	178	178	159	180	0	0	JI-110203_Gongqiao_B	B
16922	110203	204	396	0	0	278	318	164	164	0	0	250	252	222	224	176	182	178	180	165	180	135	135	JI-110203_Gongqiao_B	B
16923	110203	0	0	348	393	278	278	164	166	0	0	250	250	208	214	0	0	0	0	177	180	108	120	JI-110203_Gongqiao_B	B
16925	110203	207	210	0	0	276	280	164	188	0	0	252	252	0	0	176	176	0	0	159	168	123	198	JI-110203_Gongqiao_B	B
16926	110203	396	414	345	345	278	278	164	164	0	0	252	262	218	220	0	0	176	180	162	162	114	114	JI-110203_Gongqiao_B	B
16927	110203	393	399	351	351	278	278	164	164	0	0	0	0	220	220	0	0	0	0	162	168	108	114	JI-110203_Gongqiao_B	B
16930	110203	396	414	351	354	278	278	162	164	0	0	0	0	218	218	176	176	0	0	162	168	108	114	JI-110203_Gongqiao_B	B
10141	110203	210	393	345	351	278	278	162	164	252	282	250	250	220	220	176	200	178	180	162	165	147	156	JI-110203_Gongqiao_B	B
10143	110203	210	396	351	351	276	304	162	188	228	228	252	254	0	0	0	0	172	178	165	183	144	150	JI-110203_Gongqiao_B	B
16976	110501	207	396	345	345	278	278	162	164	0	0	254	256	220	220	176	176	180	190	159	171	111	129	JI-110501_Shiban_AB	A
16977	110501	201	201	0	0	278	278	164	190	0	0	252	252	0	0	176	176	178	178	174	174	114	126	JI-110501_Shiban_AB	A
16978	110501	201	399	345	351	278	278	162	164	0	0	252	252	218	220	176	182	178	178	159	177	129	135	JI-110501_Shiban_AB	A
16979	110501	396	396	345	351	280	280	164	164	0	0	250	254	218	220	0	0	180	190	159	171	129	138	JI-110501_Shiban_AB	A
11183	110501	396	399	345	393	264	278	0	0	0	0	0	0	224	224	176	176	174	178	165	168	141	141	JI-110501_Shiban_AB	A
11184	110501	210	399	345	345	278	294	164	164	279	279	0	0	220	220	176	176	174	174	0	0	0	0	JI-110501_Shiban_AB	A
16997	110501	198	201	0	0	0	0	160	160	0	0	250	256	220	220	176	176	180	180	159	171	129	132	JI-110501_Shiban_AB	B
16999	110501	396	396	351	351	278	278	162	188	0	0	252	252	218	224	176	176	180	180	159	159	129	135	JI-110501_Shiban_AB	B
17000	110501	207	396	354	357	278	278	162	164	0	0	252	254	220	220	0	0	178	180	159	159	0	0	JI-110501_Shiban_AB	B
17001	110501	396	396	351	351	278	290	162	164	0	0	252	256	224	224	176	176	178	178	159	159	129	132	JI-110501_Shiban_AB	B
17002	110501	198	411	351	357	278	286	0	0	0	0	0	0	224	224	176	176	178	180	159	174	129	135	JI-110501_Shiban_AB	B
17004	110501	198	201	351	354	278	278	162	162	0	0	250	252	0	0	176	176	178	180	171	171	129	129	JI-110501_Shiban_AB	B
17006	110501	396	411	351	354	278	282	162	164	0	0	254	254	218	220	176	176	180	180	159	171	129	129	JI-110501_Shiban_AB	B
17008	110501	0	0	354	357	278	278	164	164	0	0	0	0	218	220	176	176	180	180	159	159	111	129	JI-110501_Shiban_AB	B
17009	110501	396	396	351	354	282	282	164	164	0	0	252	252	218	218	176	176	178	180	171	174	111	132	JI-110501_Shiban_AB	B
17010	110501	0	0	351	354	278	278	162	164	0	0	252	254	218	220	176	176	178	180	159	165	0	0	JI-110501_Shiban_AB	B
17011	110501	396	411	345	354	278	282	164	164	0	0	252	254	224	224	176	176	178	180	159	171	129	129	JI-110501_Shiban_AB	B
17012	110501	396	411	351	354	278	278	0	0	0	0	252	254	218	218	176	176	178	180	165	171	111	129	JI-110501_Shiban_AB	B
17013	110501	396	396	0	0	278	278	162	164	0	0	250	256	220	220	176	176	180	180	159	171	129	129	JI-110501_Shiban_AB	B
17014	110501	201	396	0	0	278	290	164	164	0	0	252	254	218	220	176	182	180	180	159	171	129	129	JI-110501_Shiban_AB	B
17015	110501	396	396	351	354	278	278	164	164	0	0	252	256	0	0	172	176	180	180	171	171	129	129	JI-110501_Shiban_AB	B
17016	110501	201	396	351	354	278	278	162	162	0	0	252	256	220	224	176	176	180	180	159	171	111	129	JI-110501_Shiban_AB	B
17017	110501	0	0	0	0	278	278	162	164	0	0	252	254	218	220	176	182	178	180	0	0	111	129	JI-110501_Shiban_AB	B
10613	110501	207	411	351	351	276	278	162	162	219	231	252	252	220	220	176	176	178	178	159	159	156	156	JI-110501_Shiban_AB	B
10247	120704	201	207	342	351	278	278	0	0	231	249	0	0	218	222	176	176	176	178	165	171	135	135	JI-120704_Dashu_AB	A
10253	120704	201	396	342	348	278	278	162	162	231	249	250	254	218	218	176	176	178	178	165	180	0	0	JI-120704_Dashu_AB	A
12141	120704	201	396	390	390	278	312	162	164	243	249	254	254	218	218	176	182	174	180	165	171	0	0	JI-120704_Dashu_AB	A
12142	120704	201	207	351	351	0	0	162	162	231	249	254	254	218	220	176	176	174	178	153	171	0	0	JI-120704_Dashu_AB	A
12143	120704	207	207	351	354	278	278	162	164	249	291	254	254	218	220	176	176	178	178	171	177	174	201	JI-120704_Dashu_AB	A
14241	120704	201	207	354	354	274	278	162	164	0	0	250	254	220	224	176	182	176	180	156	171	0	0	JI-120704_Dashu_AB	A
14242	120704	207	396	348	348	0	0	162	164	0	0	250	250	218	218	182	182	174	176	0	0	0	0	JI-120704_Dashu_AB	A
14245	120704	201	396	390	390	278	278	162	166	0	0	252	254	220	220	176	182	176	176	153	183	0	0	JI-120704_Dashu_AB	A
14246	120704	201	207	354	354	278	278	164	164	0	0	254	254	218	222	176	182	176	178	165	177	0	0	JI-120704_Dashu_AB	A
16475	120704	201	201	348	351	278	312	162	164	249	249	252	254	218	218	176	176	176	178	156	180	147	177	JI-120704_Dashu_AB	A
16476	120704	201	201	0	0	276	278	164	164	249	270	254	254	218	220	176	182	178	178	171	180	135	147	JI-120704_Dashu_AB	A
16477	120704	207	396	0	0	274	278	162	164	243	246	252	254	224	224	176	176	176	178	156	183	117	150	JI-120704_Dashu_AB	A
16479	120704	183	201	0	0	278	288	162	164	249	249	0	0	218	218	0	0	178	178	0	0	147	147	JI-120704_Dashu_AB	A
10246	120704	201	396	0	0	278	278	162	166	231	249	250	254	218	220	182	182	176	176	153	171	0	0	JI-120704_Dashu_AB	A
10249	120704	207	210	348	348	278	278	162	162	231	249	0	0	218	220	0	0	0	0	168	174	138	201	JI-120704_Dashu_AB	A
10250	120704	207	207	351	351	278	278	162	164	243	243	250	250	218	222	176	176	176	178	153	165	174	177	JI-120704_Dashu_AB	A
10251	120704	207	207	342	393	278	300	0	0	228	252	0	0	218	222	176	184	0	0	165	171	0	0	JI-120704_Dashu_AB	A
10252	120704	201	201	0	0	278	278	164	166	231	249	252	254	0	0	0	0	176	178	156	171	147	174	JI-120704_Dashu_AB	A
10254	120704	201	207	0	0	278	278	162	162	249	249	252	252	0	0	0	0	176	180	156	168	147	207	JI-120704_Dashu_AB	A
10255	120704	201	207	351	351	276	278	162	164	0	0	0	0	222	222	0	0	176	176	153	180	0	0	JI-120704_Dashu_AB	A
14243	120704	201	396	342	348	274	288	162	162	228	249	0	0	218	222	176	182	176	180	0	0	0	0	JI-120704_Dashu_AB	A
14244	120704	201	216	351	390	0	0	160	162	231	249	0	0	214	220	176	182	0	0	171	177	0	0	JI-120704_Dashu_AB	A
12146	120704	396	399	345	345	276	278	164	164	237	291	252	258	218	224	176	182	176	178	168	171	159	201	JI-120704_Dashu_AB	B
12147	120704	207	207	0	0	274	280	164	188	0	0	252	258	218	224	176	182	176	178	168	171	153	201	JI-120704_Dashu_AB	B
12151	120704	195	411	345	351	278	280	164	164	249	291	252	254	218	224	176	176	176	178	153	168	0	0	JI-120704_Dashu_AB	B
13363	120704	195	396	345	351	278	280	164	164	291	303	252	254	218	218	182	182	178	178	159	174	165	168	JI-120704_Dashu_AB	B
13365	120704	195	396	345	351	278	298	162	164	243	276	252	252	218	222	176	182	178	178	165	168	0	0	JI-120704_Dashu_AB	B
13366	120704	399	399	345	351	278	280	164	164	291	303	252	252	218	224	176	182	176	176	153	171	156	156	JI-120704_Dashu_AB	B
13367	120704	195	195	345	345	264	278	162	188	291	303	250	252	218	220	176	182	176	178	165	168	0	0	JI-120704_Dashu_AB	B
10256	120704	396	411	345	351	276	278	164	164	246	291	250	252	218	218	176	184	178	178	153	165	0	0	JI-120704_Dashu_AB	B
10257	120704	204	204	345	351	280	296	164	164	246	288	252	254	218	218	176	182	176	178	153	165	0	0	JI-120704_Dashu_AB	B
10258	120704	399	399	345	345	278	280	164	188	249	291	254	254	0	0	0	0	178	178	174	174	0	0	JI-120704_Dashu_AB	B
10260	120704	396	411	345	345	278	278	188	188	288	291	252	252	220	220	0	0	176	178	153	153	0	0	JI-120704_Dashu_AB	B
10262	120704	399	399	345	351	278	280	164	164	246	288	250	250	218	220	176	184	176	178	153	168	165	177	JI-120704_Dashu_AB	B
10263	120704	207	411	345	345	278	280	164	164	246	249	250	252	218	220	176	184	176	178	153	168	156	156	JI-120704_Dashu_AB	B
13364	120704	195	396	345	351	278	280	164	164	0	0	0	0	218	222	176	182	178	178	0	0	0	0	JI-120704_Dashu_AB	B
14248	120704	207	411	342	345	278	280	164	164	246	291	252	258	218	218	182	182	178	178	153	171	0	0	JI-120704_Dashu_AB	B
14249	120704	396	399	345	345	280	296	164	164	228	252	252	252	218	218	176	176	176	178	168	177	0	0	JI-120704_Dashu_AB	B
14250	120704	195	396	351	354	278	280	188	190	246	291	250	252	218	218	176	182	176	178	165	165	0	0	JI-120704_Dashu_AB	B
14251	120704	399	411	345	384	278	280	164	188	0	0	250	252	0	0	176	182	176	178	171	171	0	0	JI-120704_Dashu_AB	B
14252	120704	204	411	345	345	0	0	164	164	246	291	252	254	218	220	176	176	176	176	153	168	0	0	JI-120704_Dashu_AB	B
14253	120704	0	0	345	345	276	280	164	164	246	249	254	254	218	218	176	182	176	178	0	0	0	0	JI-120704_Dashu_AB	B
14254	120704	195	207	345	351	278	280	164	164	291	303	250	258	218	218	176	182	178	178	153	171	138	138	JI-120704_Dashu_AB	B
14255	120704	207	411	345	351	0	0	164	164	0	0	252	254	218	218	176	182	176	178	171	174	0	0	JI-120704_Dashu_AB	B
14256	120704	195	195	345	351	278	298	164	164	228	243	252	254	218	220	176	182	176	178	165	165	0	0	JI-120704_Dashu_AB	B
14257	120704	207	411	345	351	276	280	164	188	249	249	252	254	222	222	176	176	176	178	153	171	0	0	JI-120704_Dashu_AB	B
16481	120705	396	396	345	345	278	280	0	0	303	303	252	252	218	220	176	182	176	178	165	177	129	135	JI-120705_Dashu_A	A
16483	120705	399	411	345	345	276	278	0	0	0	0	250	252	218	222	176	182	176	178	153	153	111	135	JI-120705_Dashu_A	A
16487	120705	396	411	345	351	0	0	164	188	0	0	258	258	0	0	176	182	178	178	171	174	111	135	JI-120705_Dashu_A	A
16574	120705	396	396	345	345	0	0	162	164	0	0	252	254	218	218	182	182	178	178	153	168	111	135	JI-120705_Dashu_A	A
16575	120705	396	399	0	0	276	280	164	164	0	0	252	252	218	218	176	182	178	178	153	177	129	135	JI-120705_Dashu_A	A
10657	120705	195	195	351	351	276	280	0	0	246	246	250	252	218	222	182	182	178	178	153	165	135	201	JI-120705_Dashu_A	A
10658	120705	195	399	345	345	278	280	164	164	291	303	252	254	218	218	176	182	176	178	168	171	0	0	JI-120705_Dashu_A	A
10662	120705	399	411	342	345	278	280	162	164	0	0	270	270	218	218	0	0	178	178	153	165	156	162	JI-120705_Dashu_A	A
10663	120705	399	399	345	348	276	278	0	0	249	303	0	0	0	0	176	176	176	176	153	153	156	162	JI-120705_Dashu_A	A
10664	120705	396	399	345	345	278	280	164	188	291	303	252	254	222	222	176	182	176	178	171	174	0	0	JI-120705_Dashu_A	A
10665	120705	396	411	345	345	278	280	164	164	249	303	0	0	218	218	176	182	176	176	153	171	156	168	JI-120705_Dashu_A	A
10666	120705	411	411	345	351	278	280	162	164	291	291	250	250	218	218	176	176	178	178	153	165	201	201	JI-120705_Dashu_A	A
10922	120705	204	411	348	348	278	280	0	0	0	0	250	252	218	218	176	176	176	178	153	165	156	162	JI-120705_Dashu_A	A
10267	120805	207	411	351	351	278	278	0	0	237	255	250	250	222	222	176	176	178	182	162	168	0	0	JI-120805_Dongchao_AB	A
10271	120805	186	396	351	351	276	278	0	0	249	249	250	250	222	222	176	176	178	178	162	162	0	0	JI-120805_Dongchao_AB	A
10274	120805	207	396	351	351	276	304	162	162	237	237	250	250	218	222	176	176	178	178	162	180	135	156	JI-120805_Dongchao_AB	A
12156	120805	186	186	351	351	278	280	162	162	249	255	250	250	218	218	182	182	178	178	162	180	135	135	JI-120805_Dongchao_AB	A
12157	120805	207	207	351	351	304	318	0	0	243	249	250	250	218	222	176	176	178	182	162	171	0	0	JI-120805_Dongchao_AB	A
14258	120805	186	396	351	351	274	278	162	162	0	0	250	254	218	222	176	176	178	182	159	168	0	0	JI-120805_Dongchao_AB	A
14260	120805	396	396	0	0	274	278	0	0	0	0	250	250	222	222	176	176	178	182	159	183	0	0	JI-120805_Dongchao_AB	A
14261	120805	186	396	351	351	280	304	0	0	0	0	250	250	222	222	182	182	178	178	168	180	135	138	JI-120805_Dongchao_AB	A
14264	120805	207	411	351	351	278	278	0	0	0	0	250	250	222	222	176	176	174	178	183	183	0	0	JI-120805_Dongchao_AB	A
16576	120805	186	396	342	351	0	0	162	162	237	249	250	250	218	218	176	176	174	182	162	171	129	150	JI-120805_Dongchao_AB	A
16580	120805	186	207	351	351	276	278	162	164	237	243	0	0	218	222	0	0	178	178	162	162	108	111	JI-120805_Dongchao_AB	A
10270	120805	186	396	351	351	0	0	162	162	237	243	250	250	218	220	0	0	0	0	162	162	138	177	JI-120805_Dongchao_AB	A
11206	120805	216	216	342	348	278	278	164	168	282	291	250	254	218	218	176	176	176	178	162	165	135	135	JI-120805_Dongchao_AB	B
11207	120805	216	216	348	351	278	278	164	164	252	276	254	264	218	218	176	176	176	178	162	165	132	135	JI-120805_Dongchao_AB	B
11208	120805	216	216	348	351	280	302	164	164	252	276	250	254	218	218	176	176	174	174	162	162	225	246	JI-120805_Dongchao_AB	B
11210	120805	204	396	354	372	280	280	0	0	249	252	252	252	218	218	176	176	174	176	174	174	0	0	JI-120805_Dongchao_AB	B
11211	120805	216	396	348	378	280	304	164	164	276	282	250	254	218	220	176	176	178	178	159	165	135	135	JI-120805_Dongchao_AB	B
11212	120805	213	213	351	351	278	278	164	164	276	276	250	264	0	0	176	176	174	176	162	165	135	135	JI-120805_Dongchao_AB	B
11213	120805	186	186	351	351	280	286	162	164	246	282	0	0	218	222	176	176	174	190	159	162	135	141	JI-120805_Dongchao_AB	B
16584	120805	204	396	351	351	276	304	164	164	228	246	250	250	220	220	176	176	176	178	183	189	111	123	JI-120805_Dongchao_AB	B
16586	120805	204	207	345	351	264	280	164	188	228	228	0	0	0	0	0	0	176	178	0	0	123	180	JI-120805_Dongchao_AB	B
16587	120805	210	216	345	351	278	278	156	188	288	288	252	254	218	218	176	180	176	178	180	189	123	180	JI-120805_Dongchao_AB	B
16589	120805	207	207	348	351	276	276	164	164	246	288	252	252	0	0	0	0	174	178	165	180	117	123	JI-120805_Dongchao_AB	B
14265	120805	396	396	345	345	276	318	164	164	288	288	250	252	222	224	176	176	172	176	165	177	138	147	JI-120805_Dongchao_AB	B
14266	120805	396	396	351	351	276	282	164	188	228	288	250	252	220	220	0	0	176	178	159	180	0	0	JI-120805_Dongchao_AB	B
14269	120805	207	396	345	351	264	276	164	164	240	288	250	252	0	0	0	0	176	178	165	180	0	0	JI-120805_Dongchao_AB	B
14271	120805	396	399	348	351	280	280	188	188	288	288	250	250	216	224	176	176	172	172	159	180	147	159	JI-120805_Dongchao_AB	B
10978	130408	207	396	0	0	278	278	162	164	219	249	252	252	0	0	176	176	176	178	0	0	0	0	JI-130408_Guihua_B	B
10979	130408	204	204	348	351	276	278	0	0	231	270	0	0	218	218	176	176	174	178	0	0	0	0	JI-130408_Guihua_B	B
10981	130408	0	0	345	348	276	278	162	164	231	249	0	0	218	218	176	176	174	178	165	168	0	0	JI-130408_Guihua_B	B
10982	130408	207	210	351	357	278	278	160	164	243	249	252	252	218	218	176	176	172	178	168	177	0	0	JI-130408_Guihua_B	B
10983	130408	204	207	342	351	0	0	162	164	225	228	250	252	218	220	0	0	172	178	168	180	132	132	JI-130408_Guihua_B	B
10984	130408	204	207	0	0	278	278	162	164	231	249	0	0	218	218	0	0	178	180	171	180	132	141	JI-130408_Guihua_B	B
10987	130408	183	396	345	345	0	0	162	164	0	0	252	252	220	220	176	176	178	178	165	171	0	0	JI-130408_Guihua_B	B
16933	130408	207	207	342	351	278	278	162	164	228	249	252	252	216	220	176	176	180	180	165	180	108	183	JI-130408_Guihua_B	B
16940	130408	201	207	351	351	278	278	162	162	0	0	252	254	218	218	176	176	178	180	168	177	117	117	JI-130408_Guihua_B	B
16941	130408	207	396	390	390	278	288	162	164	0	0	252	254	220	220	176	176	180	180	168	171	135	180	JI-130408_Guihua_B	B
16943	130408	183	207	351	390	278	278	162	164	0	0	252	254	208	218	176	176	0	0	153	180	117	117	JI-130408_Guihua_B	B
16944	130408	207	207	348	357	278	282	164	164	0	0	252	254	208	218	176	176	0	0	0	0	117	117	JI-130408_Guihua_B	B
10428	130903	396	396	342	348	276	278	162	164	231	246	254	254	220	220	176	176	176	190	171	180	147	147	JI-130903_Longju_AB	A
16946	130903	213	396	345	345	278	284	160	162	0	0	252	252	218	218	0	0	0	0	180	183	108	108	JI-130903_Longju_AB	A
16948	130903	210	396	345	345	278	278	164	164	0	0	252	254	220	220	176	176	190	190	177	183	111	129	JI-130903_Longju_AB	A
16949	130903	396	396	390	396	276	278	162	164	0	0	252	252	210	220	176	176	180	180	183	183	111	120	JI-130903_Longju_AB	A
16950	130903	210	396	357	357	276	278	162	164	0	0	252	254	218	220	176	182	190	190	171	180	108	120	JI-130903_Longju_AB	A
16952	130903	393	396	351	351	278	278	164	164	0	0	252	254	0	0	0	0	0	0	159	165	120	129	JI-130903_Longju_AB	A
16954	130903	198	396	0	0	278	278	160	164	0	0	252	252	210	220	176	182	0	0	168	180	108	111	JI-130903_Longju_AB	A
16956	130903	210	393	0	0	278	296	160	164	0	0	252	254	212	212	176	176	180	190	168	177	108	129	JI-130903_Longju_AB	A
16958	130903	0	0	345	348	278	302	162	164	0	0	252	254	210	220	0	0	180	180	0	0	114	120	JI-130903_Longju_AB	A
16959	130903	396	396	345	345	278	278	164	164	0	0	254	254	0	0	176	182	180	180	177	183	120	129	JI-130903_Longju_AB	A
16960	130903	0	0	345	351	276	276	164	164	0	0	254	254	210	210	176	176	0	0	171	186	108	120	JI-130903_Longju_AB	A
10434	130903	198	198	0	0	274	302	0	0	0	0	252	260	220	220	176	176	176	178	171	186	135	135	JI-130903_Longju_AB	B
10438	130903	207	207	0	0	282	290	162	164	267	267	250	254	220	220	176	182	174	190	153	168	132	135	JI-130903_Longju_AB	B
16961	130903	207	396	0	0	278	278	164	164	0	0	252	260	208	208	176	182	174	178	156	183	114	135	JI-130903_Longju_AB	B
16962	130903	201	396	342	345	278	278	160	164	0	0	254	256	220	224	176	182	0	0	0	0	0	0	JI-130903_Longju_AB	B
16965	130903	396	396	345	345	278	296	160	164	0	0	252	256	0	0	0	0	0	0	168	177	111	171	JI-130903_Longju_AB	B
16966	130903	396	396	0	0	276	278	160	164	0	0	252	254	218	220	0	0	180	184	156	171	108	171	JI-130903_Longju_AB	B
16967	130903	396	396	345	345	276	278	164	164	0	0	252	254	212	212	182	182	178	180	156	171	108	111	JI-130903_Longju_AB	B
16969	130903	213	396	345	345	276	278	164	164	0	0	250	252	220	220	176	182	174	178	171	177	111	111	JI-130903_Longju_AB	B
16972	130903	0	0	345	345	0	0	164	164	0	0	254	254	218	220	176	182	178	190	183	183	111	111	JI-130903_Longju_AB	B
16974	130903	0	0	0	0	278	280	0	0	0	0	250	254	218	218	182	182	180	180	174	183	108	111	JI-130903_Longju_AB	B
16975	130903	210	396	0	0	278	278	160	164	0	0	252	252	218	220	176	182	0	0	165	180	111	111	JI-130903_Longju_AB	B
10445	141003	414	414	366	393	278	278	164	164	243	279	250	250	214	224	176	182	178	178	162	180	132	201	JI-141003_Xinquan_AB	A
10446	141003	207	414	348	393	0	0	164	164	0	0	250	250	222	224	176	176	178	178	171	180	0	0	JI-141003_Xinquan_AB	A
10447	141003	207	396	0	0	278	302	162	162	282	294	250	250	224	224	176	182	178	178	162	162	0	0	JI-141003_Xinquan_AB	A
10450	141003	207	399	345	393	278	278	164	164	243	291	250	254	214	214	176	176	178	178	162	180	0	0	JI-141003_Xinquan_AB	A
10451	141003	195	396	345	345	264	264	0	0	279	291	254	264	224	224	176	176	174	178	165	174	0	0	JI-141003_Xinquan_AB	A
13157	141003	399	414	342	345	278	278	164	164	282	288	250	252	214	214	176	176	174	178	180	180	0	0	JI-141003_Xinquan_AB	A
13158	141003	207	207	345	390	264	278	164	164	285	291	250	254	224	224	176	176	178	178	180	180	0	0	JI-141003_Xinquan_AB	A
13159	141003	207	207	348	354	278	278	164	164	243	282	250	250	214	222	176	182	174	178	162	180	0	0	JI-141003_Xinquan_AB	A
13160	141003	195	399	342	342	278	278	162	164	288	288	250	250	220	220	176	176	174	174	162	174	0	0	JI-141003_Xinquan_AB	A
13161	141003	207	396	342	348	264	278	164	164	291	294	250	252	214	214	176	176	178	178	162	180	0	0	JI-141003_Xinquan_AB	A
16660	141003	195	207	345	348	264	278	164	164	291	291	250	250	0	0	0	0	178	178	174	180	120	120	JI-141003_Xinquan_AB	A
16662	141003	207	207	0	0	278	278	162	164	243	243	250	250	224	224	0	0	178	178	174	180	108	177	JI-141003_Xinquan_AB	A
16664	141003	399	399	348	393	278	278	164	164	243	291	250	252	214	214	0	0	174	178	174	174	120	177	JI-141003_Xinquan_AB	A
16665	141003	195	195	342	354	278	278	164	164	243	243	250	254	214	214	0	0	178	178	174	174	111	126	JI-141003_Xinquan_AB	A
16666	141003	195	207	342	348	278	278	164	164	279	294	250	252	0	0	0	0	174	178	162	180	177	177	JI-141003_Xinquan_AB	A
16667	141003	207	207	0	0	278	278	164	164	294	294	250	252	0	0	0	0	174	178	162	180	111	120	JI-141003_Xinquan_AB	A
10453	141003	207	207	354	354	264	276	164	164	237	243	250	250	222	224	176	176	178	178	159	159	0	0	JI-141003_Xinquan_AB	B
10454	141003	213	222	342	342	264	306	0	0	237	240	250	252	220	224	176	176	178	178	159	177	150	153	JI-141003_Xinquan_AB	B
10460	141003	210	414	354	354	278	306	164	164	240	243	250	250	224	224	176	176	178	178	156	177	0	0	JI-141003_Xinquan_AB	B
10462	141003	207	222	342	348	278	306	0	0	237	264	250	252	222	224	176	176	178	180	174	177	141	147	JI-141003_Xinquan_AB	B
13165	141003	207	213	354	354	0	0	164	164	0	0	250	262	222	224	176	176	174	178	159	180	0	0	JI-141003_Xinquan_AB	B
13166	141003	195	210	345	354	276	306	0	0	243	264	250	250	214	224	176	176	178	180	174	177	0	0	JI-141003_Xinquan_AB	B
16669	141003	210	213	0	0	276	278	164	164	243	264	252	252	0	0	0	0	180	180	159	171	114	126	JI-141003_Xinquan_AB	B
16670	141003	195	207	354	354	264	278	164	164	237	288	250	252	220	220	0	0	172	178	171	171	114	126	JI-141003_Xinquan_AB	B
16671	141003	207	207	342	354	264	306	0	0	255	294	250	252	220	220	0	0	178	178	174	177	126	126	JI-141003_Xinquan_AB	B
16673	141003	210	210	354	354	278	306	164	164	243	294	250	252	220	220	200	200	178	180	159	180	114	126	JI-141003_Xinquan_AB	B
16675	141003	0	0	354	354	264	276	164	164	237	264	250	250	0	0	0	0	178	178	156	177	117	171	JI-141003_Xinquan_AB	B
16680	141003	207	210	342	348	278	306	164	164	237	264	252	254	224	224	0	0	174	178	159	177	120	126	JI-141003_Xinquan_AB	B
10456	141003	195	207	345	354	264	276	162	164	294	294	250	258	0	0	176	176	178	180	174	177	132	135	JI-141003_Xinquan_AB	B
10458	141003	207	210	348	348	278	278	162	164	237	264	0	0	0	0	176	184	178	180	156	159	0	0	JI-141003_Xinquan_AB	B
10459	141003	207	210	342	342	264	278	162	164	243	288	0	0	0	0	176	176	178	178	159	174	0	0	JI-141003_Xinquan_AB	B
13162	141003	210	213	354	354	0	0	164	164	264	264	0	0	0	0	176	176	178	178	159	159	243	246	JI-141003_Xinquan_AB	B
16683	141005	207	207	0	0	278	278	164	164	0	0	252	252	224	224	176	176	174	178	150	171	114	126	JI-141005_Xinquan_AB	A
16685	141005	207	207	342	354	278	278	164	164	288	294	250	254	0	0	0	0	178	178	174	180	111	126	JI-141005_Xinquan_AB	A
16687	141005	195	207	342	348	278	278	162	164	0	0	250	250	218	218	0	0	174	178	0	0	111	111	JI-141005_Xinquan_AB	A
16689	141005	0	0	0	0	278	278	162	164	282	282	0	0	218	218	0	0	176	178	180	180	126	126	JI-141005_Xinquan_AB	A
16690	141005	207	414	0	0	278	278	164	164	0	0	250	250	218	218	0	0	174	178	171	180	111	126	JI-141005_Xinquan_AB	A
16691	141005	0	0	0	0	278	278	0	0	243	282	250	250	218	224	0	0	174	178	180	180	114	126	JI-141005_Xinquan_AB	A
16692	141005	414	414	0	0	278	302	164	164	288	288	250	250	218	218	0	0	178	178	165	180	108	108	JI-141005_Xinquan_AB	A
10669	141005	207	207	342	354	278	278	164	164	243	288	250	250	218	218	176	176	178	178	180	180	0	0	JI-141005_Xinquan_AB	A
10670	141005	195	207	342	345	278	278	162	164	243	288	0	0	218	218	176	176	178	178	171	180	0	0	JI-141005_Xinquan_AB	A
10672	141005	207	414	345	354	278	278	162	164	243	291	250	252	218	218	176	176	174	178	150	165	135	153	JI-141005_Xinquan_AB	A
10673	141005	207	207	354	354	278	278	162	164	243	288	250	252	218	220	176	182	178	178	150	180	153	153	JI-141005_Xinquan_AB	A
10674	141005	207	207	342	348	278	278	162	164	288	288	0	0	0	0	0	0	174	178	171	180	0	0	JI-141005_Xinquan_AB	A
10677	141005	195	396	345	348	278	278	162	164	228	237	250	250	218	218	182	184	174	174	180	180	138	138	JI-141005_Xinquan_AB	A
10678	141005	414	414	348	354	278	302	164	164	288	288	250	250	218	218	182	182	174	178	180	180	132	135	JI-141005_Xinquan_AB	A
10679	141005	207	207	354	354	278	302	162	164	0	0	250	250	218	218	182	182	178	178	165	180	0	0	JI-141005_Xinquan_AB	A
10680	141005	0	0	0	0	278	278	164	164	291	291	250	258	214	218	176	182	174	174	180	183	138	138	JI-141005_Xinquan_AB	A
10853	141005	213	396	354	354	280	280	0	0	267	273	250	252	0	0	182	182	174	178	156	171	0	0	JI-141005_Xinquan_AB	A
10894	141005	399	399	351	354	278	280	164	164	252	282	250	252	218	218	176	176	174	178	150	162	150	156	JI-141005_Xinquan_AB	A
16695	141005	414	414	342	354	0	0	164	164	0	0	250	250	0	0	0	0	174	174	165	171	114	126	JI-141005_Xinquan_AB	B
16696	141005	0	0	0	0	278	280	162	164	0	0	250	250	218	218	0	0	178	178	150	171	114	114	JI-141005_Xinquan_AB	B
16698	141005	207	207	354	354	264	278	162	164	282	294	252	252	214	214	0	0	178	178	171	174	114	126	JI-141005_Xinquan_AB	B
16702	141005	0	0	342	348	278	278	162	164	282	288	0	0	0	0	0	0	178	178	180	180	114	114	JI-141005_Xinquan_AB	B
16703	141005	207	207	0	0	278	300	162	164	285	288	250	252	0	0	0	0	172	174	165	180	114	114	JI-141005_Xinquan_AB	B
16706	141005	0	0	0	0	264	278	164	178	282	282	250	252	218	224	176	182	174	178	150	180	0	0	JI-141005_Xinquan_AB	B
16707	141005	207	396	342	348	264	276	162	164	282	282	250	252	218	218	176	176	174	178	0	0	201	201	JI-141005_Xinquan_AB	B
16708	141005	195	207	342	348	278	302	162	164	282	294	252	252	218	218	176	182	176	178	150	165	0	0	JI-141005_Xinquan_AB	B
16712	141005	195	207	354	354	278	302	164	164	0	0	250	252	218	224	182	182	174	178	180	180	0	0	JI-141005_Xinquan_AB	B
16714	141005	195	195	345	366	264	278	164	164	0	0	252	252	218	218	176	176	174	174	180	180	0	0	JI-141005_Xinquan_AB	B
16715	141005	207	207	354	354	264	278	162	178	0	0	252	252	220	224	182	182	178	178	165	180	201	201	JI-141005_Xinquan_AB	B
16716	141005	207	207	342	345	278	278	162	164	282	288	250	254	218	218	0	0	174	178	150	180	0	0	JI-141005_Xinquan_AB	B
16717	141005	207	207	393	393	276	278	162	164	282	294	250	252	222	224	176	182	178	178	165	180	138	201	JI-141005_Xinquan_AB	B
16718	141005	207	207	342	342	278	278	164	164	288	288	250	250	218	218	176	176	174	178	174	180	138	138	JI-141005_Xinquan_AB	B
10404	141007	396	396	0	0	278	278	162	164	0	0	252	252	0	0	0	0	174	178	165	174	153	195	JI-141007_Xinquan_B	B
10408	141007	195	396	0	0	278	278	162	164	282	282	252	252	224	224	176	176	174	174	150	174	153	153	JI-141007_Xinquan_B	B
10411	141007	0	0	345	360	278	278	164	164	225	231	252	258	220	220	176	176	176	178	174	174	135	135	JI-141007_Xinquan_B	B
10412	141007	207	396	354	354	0	0	162	164	0	0	252	254	0	0	0	0	174	178	150	180	153	153	JI-141007_Xinquan_B	B
17019	141007	195	207	0	0	276	278	164	164	0	0	250	252	0	0	176	182	0	0	180	180	126	192	JI-141007_Xinquan_B	B
17021	141007	207	396	0	0	278	302	164	164	0	0	252	252	208	208	176	182	176	180	174	180	108	126	JI-141007_Xinquan_B	B
17023	141007	207	396	345	354	278	278	162	164	0	0	252	252	224	224	176	176	176	180	174	180	114	120	JI-141007_Xinquan_B	B
17025	141007	207	399	342	351	278	280	162	164	0	0	250	254	218	222	176	176	0	0	162	162	111	114	JI-141007_Xinquan_B	B
17028	141007	207	207	0	0	278	278	162	164	0	0	254	254	0	0	176	176	0	0	174	180	114	192	JI-141007_Xinquan_B	B
17030	141007	399	414	0	0	0	0	164	164	0	0	0	0	222	224	176	176	176	180	174	180	126	171	JI-141007_Xinquan_B	B
17031	141007	396	396	0	0	278	278	162	164	0	0	252	252	0	0	176	176	180	180	150	150	126	192	JI-141007_Xinquan_B	B
17032	141007	396	396	0	0	278	278	162	164	0	0	252	254	214	224	176	176	180	180	150	180	192	192	JI-141007_Xinquan_B	B
17033	141007	396	399	0	0	278	278	164	164	0	0	250	252	214	218	176	176	0	0	159	180	126	177	JI-141007_Xinquan_B	B
10367	210107	396	396	0	0	278	278	164	164	231	291	250	252	0	0	0	0	174	178	174	174	0	0	ZH-210107_0engxing_B	B
10368	210107	396	396	345	354	278	278	164	164	228	279	0	0	218	218	176	176	178	178	159	174	147	162	ZH-210107_0engxing_B	B
16240	210107	207	207	345	384	266	278	164	164	246	291	248	250	220	220	176	176	178	178	174	174	0	0	ZH-210107_0engxing_B	B
16241	210107	396	396	342	345	278	278	164	164	231	291	254	254	218	218	176	176	178	178	174	183	159	192	ZH-210107_0engxing_B	B
16243	210107	396	396	354	354	278	278	164	164	231	279	248	254	220	220	176	176	178	178	174	174	144	159	ZH-210107_0engxing_B	B
16247	210107	396	396	342	345	278	278	164	164	228	246	252	252	218	218	176	176	178	178	174	174	0	0	ZH-210107_0engxing_B	B
16249	210107	396	396	345	354	0	0	160	164	0	0	0	0	218	220	176	176	178	178	174	174	0	0	ZH-210107_0engxing_B	B
16250	210107	0	0	345	384	278	302	164	164	231	279	250	252	0	0	176	176	178	178	159	174	0	0	ZH-210107_0engxing_B	B
16251	210107	207	207	354	354	278	278	164	164	231	279	0	0	214	218	176	176	178	178	174	174	0	0	ZH-210107_0engxing_B	B
16252	210107	396	396	345	354	278	278	164	164	231	291	252	252	218	218	176	176	178	178	159	183	0	0	ZH-210107_0engxing_B	B
16253	210107	207	396	345	384	278	302	164	164	228	291	250	250	220	220	176	176	176	178	174	174	132	192	ZH-210107_0engxing_B	B
11040	210301	396	396	345	345	278	282	164	164	234	246	252	252	220	224	176	176	178	178	180	183	135	135	ZH-210301_Hanqing_AB	A
11041	210301	396	396	345	345	278	282	162	164	234	246	0	0	220	220	176	176	178	178	171	180	135	135	ZH-210301_Hanqing_AB	A
11044	210301	396	396	345	345	278	282	160	164	234	246	0	0	214	220	176	176	178	178	159	159	135	135	ZH-210301_Hanqing_AB	A
11045	210301	396	396	372	372	282	288	164	164	228	234	0	0	224	224	176	176	176	178	174	183	135	135	ZH-210301_Hanqing_AB	A
11046	210301	0	0	345	372	278	282	160	160	234	234	0	0	220	224	0	0	178	178	0	0	135	135	ZH-210301_Hanqing_AB	A
11047	210301	396	396	345	372	278	282	164	164	234	234	0	0	220	220	176	176	176	178	177	183	135	135	ZH-210301_Hanqing_AB	A
11048	210301	396	396	345	345	278	288	160	164	228	234	0	0	220	224	176	176	176	178	0	0	135	135	ZH-210301_Hanqing_AB	A
11049	210301	396	396	348	348	278	288	160	164	234	234	0	0	0	0	176	182	176	178	159	180	0	0	ZH-210301_Hanqing_AB	A
17039	210301	213	396	0	0	282	282	164	164	0	0	252	254	220	220	176	176	0	0	0	0	168	168	ZH-210301_Hanqing_AB	A
17040	210301	396	396	345	345	278	278	160	164	0	0	252	252	224	224	176	176	0	0	174	174	111	135	ZH-210301_Hanqing_AB	A
17041	210301	396	396	345	372	282	288	160	164	0	0	252	252	224	224	176	176	180	180	159	180	111	135	ZH-210301_Hanqing_AB	A
17042	210301	210	210	0	0	274	278	164	164	0	0	0	0	212	212	176	184	0	0	159	183	111	135	ZH-210301_Hanqing_AB	A
17043	210301	396	396	345	372	278	288	160	164	0	0	250	252	0	0	176	176	180	180	174	183	111	111	ZH-210301_Hanqing_AB	A
17046	210301	396	396	345	372	278	278	160	164	0	0	252	252	0	0	176	182	180	180	174	180	111	111	ZH-210301_Hanqing_AB	A
17047	210301	396	396	348	372	278	278	160	164	0	0	252	252	0	0	176	176	0	0	159	180	111	168	ZH-210301_Hanqing_AB	A
17050	210301	396	396	345	345	278	288	160	164	0	0	250	252	0	0	176	176	180	182	174	177	111	135	ZH-210301_Hanqing_AB	A
16892	210301	213	396	0	0	282	288	160	160	234	246	252	252	224	224	176	176	180	180	162	180	111	135	ZH-210301_Hanqing_AB	B
16893	210301	0	0	345	345	278	288	160	160	246	246	252	252	224	224	176	176	176	180	180	183	111	135	ZH-210301_Hanqing_AB	B
16894	210301	396	396	345	345	278	282	164	164	234	246	252	252	224	224	176	176	180	182	171	174	111	168	ZH-210301_Hanqing_AB	B
16895	210301	396	396	345	348	278	278	160	164	234	246	0	0	224	224	176	176	180	180	180	180	111	168	ZH-210301_Hanqing_AB	B
16896	210301	210	396	345	372	278	282	160	164	246	246	252	252	220	224	176	176	180	180	183	183	111	168	ZH-210301_Hanqing_AB	B
16898	210301	0	0	0	0	0	0	162	164	234	246	252	252	220	224	0	0	176	180	159	183	111	168	ZH-210301_Hanqing_AB	B
16899	210301	210	396	345	345	278	288	0	0	0	0	0	0	212	224	176	182	180	180	180	180	111	111	ZH-210301_Hanqing_AB	B
16254	210302	207	396	0	0	278	282	164	164	0	0	250	252	220	220	176	176	176	178	171	174	0	0	ZH-210302_Hanqing_AB	A
16255	210302	207	396	354	354	278	288	0	0	228	246	252	252	220	220	176	176	178	178	174	174	0	0	ZH-210302_Hanqing_AB	A
16256	210302	396	396	345	384	278	282	164	164	228	249	250	252	214	220	176	176	176	178	174	174	0	0	ZH-210302_Hanqing_AB	A
16257	210302	396	396	345	384	278	282	0	0	228	249	252	252	220	220	176	176	178	178	171	174	0	0	ZH-210302_Hanqing_AB	A
16258	210302	393	396	345	387	278	282	162	164	246	249	252	252	214	214	176	176	178	178	171	174	135	135	ZH-210302_Hanqing_AB	A
16259	210302	210	396	345	354	278	288	164	188	228	249	252	252	214	220	176	176	176	178	174	174	0	0	ZH-210302_Hanqing_AB	A
16260	210302	210	396	384	384	278	288	164	164	249	249	252	266	220	220	176	176	178	178	174	174	207	207	ZH-210302_Hanqing_AB	A
16261	210302	396	396	345	348	278	278	178	188	228	228	0	0	214	220	176	176	178	178	159	171	135	135	ZH-210302_Hanqing_AB	A
16263	210302	207	396	345	345	278	278	0	0	228	243	252	254	214	214	176	176	176	178	159	177	0	0	ZH-210302_Hanqing_AB	A
16264	210302	207	396	345	387	278	288	164	164	0	0	252	252	210	210	176	176	178	180	159	171	147	204	ZH-210302_Hanqing_AB	A
16265	210302	210	396	345	387	278	288	164	164	228	228	252	254	214	214	176	176	178	178	159	174	0	0	ZH-210302_Hanqing_AB	A
16266	210302	396	396	354	384	278	278	164	164	0	0	252	252	210	220	176	176	178	178	171	174	135	135	ZH-210302_Hanqing_AB	A
16268	210302	207	396	345	345	278	278	162	164	240	249	0	0	220	220	176	176	180	180	159	174	0	0	ZH-210302_Hanqing_AB	A
16270	210302	210	210	345	354	278	278	160	164	240	249	252	252	0	0	176	176	178	178	162	174	0	0	ZH-210302_Hanqing_AB	A
16271	210302	210	396	345	384	278	282	164	164	240	249	252	252	214	220	176	176	178	178	159	171	0	0	ZH-210302_Hanqing_AB	A
16272	210302	396	396	348	348	278	288	164	164	228	231	250	252	214	220	176	176	176	176	159	159	135	159	ZH-210302_Hanqing_AB	A
16274	210302	207	396	348	348	278	278	160	164	0	0	0	0	210	220	176	176	176	178	174	174	0	0	ZH-210302_Hanqing_AB	A
16276	210302	207	396	345	354	278	278	164	164	0	0	252	252	214	220	176	176	178	178	159	174	0	0	ZH-210302_Hanqing_AB	A
16277	210302	396	396	345	384	0	0	164	164	228	249	252	252	214	220	176	176	178	178	159	174	0	0	ZH-210302_Hanqing_AB	A
11050	210302	396	396	348	372	278	278	160	164	246	246	0	0	216	220	176	176	0	0	180	183	0	0	ZH-210302_Hanqing_AB	B
11051	210302	396	396	345	372	278	278	160	164	234	246	0	0	220	220	176	176	178	178	174	180	162	162	ZH-210302_Hanqing_AB	B
11052	210302	396	396	345	372	278	278	160	164	234	246	252	252	224	224	176	176	176	178	180	183	135	192	ZH-210302_Hanqing_AB	B
11053	210302	396	396	345	348	282	282	160	164	234	246	250	254	220	224	176	176	178	178	180	183	0	0	ZH-210302_Hanqing_AB	B
11054	210302	210	396	372	372	278	288	160	160	246	246	0	0	216	220	176	176	178	178	0	0	135	135	ZH-210302_Hanqing_AB	B
11055	210302	396	396	345	372	278	288	164	164	228	234	0	0	216	220	176	176	178	178	159	180	135	192	ZH-210302_Hanqing_AB	B
11056	210302	396	396	345	345	278	278	160	164	234	234	0	0	0	0	176	176	178	178	180	180	0	0	ZH-210302_Hanqing_AB	B
11058	210302	396	396	345	372	0	0	160	160	234	246	0	0	216	220	176	176	178	178	180	180	135	135	ZH-210302_Hanqing_AB	B
11059	210302	396	396	0	0	278	282	160	164	234	246	0	0	0	0	176	176	176	178	180	183	135	135	ZH-210302_Hanqing_AB	B
16280	210302	396	396	342	345	278	282	160	164	0	0	250	252	218	220	176	176	178	180	162	171	0	0	ZH-210302_Hanqing_AB	B
16281	210302	210	396	345	351	276	302	160	164	228	249	252	254	218	218	176	176	176	180	174	174	135	135	ZH-210302_Hanqing_AB	B
16287	210302	396	396	348	348	278	278	158	160	231	246	250	252	214	214	176	176	178	178	168	180	132	135	ZH-210302_Hanqing_AB	B
16288	210302	207	396	345	348	278	278	160	164	228	246	250	250	0	0	176	182	178	178	162	174	0	0	ZH-210302_Hanqing_AB	B
16289	210302	396	396	345	372	278	282	160	162	0	0	250	252	0	0	176	176	178	178	180	183	135	135	ZH-210302_Hanqing_AB	B
16291	210302	396	396	345	384	0	0	164	164	234	246	252	252	216	220	176	176	176	178	168	183	132	135	ZH-210302_Hanqing_AB	B
16294	210302	207	396	345	351	278	278	160	164	246	246	250	252	0	0	176	176	176	178	0	0	0	0	ZH-210302_Hanqing_AB	B
16295	210302	396	396	345	345	0	0	160	164	0	0	252	252	220	220	176	176	178	178	174	186	135	144	ZH-210302_Hanqing_AB	B
16296	210302	0	0	345	351	278	278	160	160	240	246	0	0	218	218	176	176	176	176	171	174	0	0	ZH-210302_Hanqing_AB	B
11000	210304	0	0	345	345	278	282	164	164	234	246	250	252	220	220	176	176	178	178	174	183	0	0	ZH-210304_Hanqing_AB	A
11002	210304	0	0	345	348	278	288	0	0	234	246	252	252	0	0	176	176	178	178	180	180	135	135	ZH-210304_Hanqing_AB	A
11005	210304	396	396	0	0	278	288	164	164	228	246	252	252	0	0	176	176	178	178	159	180	0	0	ZH-210304_Hanqing_AB	A
11009	210304	396	396	0	0	278	282	160	164	234	234	0	0	0	0	176	176	176	178	171	180	0	0	ZH-210304_Hanqing_AB	A
16719	210304	396	396	345	345	278	282	164	164	234	234	250	252	0	0	176	176	176	178	177	180	135	135	ZH-210304_Hanqing_AB	A
16720	210304	396	396	348	348	278	282	160	164	234	234	0	0	216	220	176	176	178	178	180	183	135	135	ZH-210304_Hanqing_AB	A
16721	210304	210	396	345	372	278	288	164	164	234	246	0	0	0	0	176	176	178	178	159	177	135	135	ZH-210304_Hanqing_AB	A
16722	210304	396	396	345	345	278	282	160	160	234	246	252	252	0	0	176	176	178	180	180	183	0	0	ZH-210304_Hanqing_AB	A
16723	210304	396	396	345	345	278	288	0	0	234	246	0	0	216	220	176	176	0	0	174	183	0	0	ZH-210304_Hanqing_AB	A
16724	210304	396	396	345	372	278	288	160	164	234	234	252	254	220	224	176	176	176	178	159	180	0	0	ZH-210304_Hanqing_AB	A
16725	210304	396	396	345	345	278	288	160	164	234	246	252	252	0	0	176	176	178	178	159	174	0	0	ZH-210304_Hanqing_AB	A
16727	210304	396	396	345	345	278	278	164	164	234	234	250	260	220	220	176	176	0	0	159	171	135	135	ZH-210304_Hanqing_AB	A
16728	210304	396	396	345	345	278	278	160	164	228	246	252	254	220	224	176	176	178	178	180	183	135	192	ZH-210304_Hanqing_AB	A
16729	210304	210	396	345	345	278	288	160	160	234	234	252	252	220	224	176	176	178	178	174	180	0	0	ZH-210304_Hanqing_AB	A
16731	210304	396	396	345	372	278	278	160	160	234	234	0	0	216	220	176	176	178	178	0	0	135	135	ZH-210304_Hanqing_AB	A
16732	210304	396	396	345	345	278	278	160	164	234	234	252	254	220	224	176	176	178	178	171	174	135	135	ZH-210304_Hanqing_AB	A
16733	210304	201	207	345	345	278	278	164	164	267	267	250	252	224	224	176	176	178	178	177	183	0	0	ZH-210304_Hanqing_AB	B
16734	210304	207	396	345	345	278	278	164	164	0	0	0	0	0	0	0	0	178	178	174	183	132	132	ZH-210304_Hanqing_AB	B
16735	210304	0	0	345	345	278	278	160	164	246	249	252	254	218	220	176	176	178	190	0	0	0	0	ZH-210304_Hanqing_AB	B
16736	210304	396	414	0	0	278	278	164	164	246	276	252	254	218	218	176	176	178	190	0	0	132	132	ZH-210304_Hanqing_AB	B
16737	210304	207	396	345	345	278	278	164	164	246	246	252	254	222	222	176	176	178	178	174	183	135	135	ZH-210304_Hanqing_AB	B
16739	210304	396	396	345	348	278	278	164	164	234	246	252	252	220	224	176	176	180	180	180	183	135	192	ZH-210304_Hanqing_AB	B
16742	210304	396	396	0	0	278	282	160	160	234	246	254	254	216	220	0	0	0	0	0	0	192	192	ZH-210304_Hanqing_AB	B
16743	210304	396	396	348	372	278	282	160	164	234	246	252	252	224	224	176	176	178	178	159	183	135	135	ZH-210304_Hanqing_AB	B
16744	210304	396	396	345	345	282	288	0	0	234	246	250	254	220	220	176	176	178	178	180	180	135	135	ZH-210304_Hanqing_AB	B
16745	210304	396	396	345	345	278	282	160	164	246	246	0	0	216	220	176	176	178	178	180	180	135	135	ZH-210304_Hanqing_AB	B
16746	210304	396	396	345	348	278	288	160	164	234	234	252	252	220	220	176	176	178	180	180	183	135	192	ZH-210304_Hanqing_AB	B
16747	210304	396	396	348	372	278	278	164	164	234	246	252	252	224	224	176	176	178	178	174	183	135	192	ZH-210304_Hanqing_AB	B
16748	210304	207	207	345	345	278	278	164	164	246	267	252	252	218	218	0	0	178	190	0	0	135	135	ZH-210304_Hanqing_AB	B
16749	210304	207	396	345	345	278	278	164	164	246	267	250	254	222	222	176	176	178	190	0	0	135	135	ZH-210304_Hanqing_AB	B
16750	210304	396	396	345	345	288	288	160	164	234	246	252	252	0	0	176	176	178	178	159	180	0	0	ZH-210304_Hanqing_AB	B
16751	210304	207	396	345	345	278	278	164	164	246	246	0	0	218	222	176	176	178	178	174	183	135	135	ZH-210304_Hanqing_AB	B
16752	210304	396	396	0	0	282	282	160	160	234	246	252	252	216	220	0	0	178	178	180	183	0	0	ZH-210304_Hanqing_AB	B
16755	210304	210	396	345	345	278	278	160	164	234	246	252	252	0	0	0	0	178	180	0	0	0	0	ZH-210304_Hanqing_AB	B
16756	210304	396	396	372	372	278	282	164	164	234	246	250	252	220	220	176	176	178	178	177	183	135	135	ZH-210304_Hanqing_AB	B
10372	220403	210	213	351	372	278	280	164	164	252	255	0	0	0	0	176	176	174	174	162	177	132	135	ZH-220403_Xindong_AB	A
10375	220403	396	396	348	351	286	286	162	164	282	282	252	252	218	218	176	176	174	174	153	159	135	135	ZH-220403_Xindong_AB	A
10377	220403	207	207	348	372	278	278	164	168	252	291	250	254	218	218	176	176	174	178	162	162	0	0	ZH-220403_Xindong_AB	A
10378	220403	204	213	348	378	278	280	164	168	276	291	250	250	218	218	176	176	176	176	162	165	135	228	ZH-220403_Xindong_AB	A
10379	220403	213	213	351	381	0	0	162	162	276	276	250	250	218	218	176	176	174	178	162	162	0	0	ZH-220403_Xindong_AB	A
16789	220403	213	213	351	351	278	280	164	164	282	285	250	254	218	218	176	176	178	180	162	165	111	201	ZH-220403_Xindong_AB	A
16790	220403	207	213	351	351	278	280	164	168	0	0	0	0	0	0	176	176	0	0	165	165	111	201	ZH-220403_Xindong_AB	A
16791	220403	207	213	0	0	0	0	164	164	276	291	250	250	0	0	176	176	180	180	0	0	108	108	ZH-220403_Xindong_AB	A
16792	220403	213	213	351	378	278	280	162	168	252	276	250	254	218	218	176	176	176	178	162	165	111	171	ZH-220403_Xindong_AB	A
16793	220403	207	207	351	351	278	280	164	164	276	276	250	250	218	218	176	176	176	176	165	165	111	111	ZH-220403_Xindong_AB	A
16794	220403	204	213	348	378	278	280	164	168	276	291	254	254	218	218	176	176	176	176	162	165	108	111	ZH-220403_Xindong_AB	A
16795	220403	213	213	351	351	0	0	162	162	252	252	0	0	218	218	176	176	176	176	165	165	111	111	ZH-220403_Xindong_AB	A
16796	220403	213	396	348	348	280	280	164	164	252	255	250	250	0	0	176	176	178	180	162	165	108	201	ZH-220403_Xindong_AB	A
16797	220403	213	213	351	351	278	278	164	164	0	0	250	250	218	218	176	176	0	0	162	162	0	0	ZH-220403_Xindong_AB	A
16798	220403	213	396	348	348	280	280	164	164	252	276	250	250	218	218	176	176	178	180	162	162	108	111	ZH-220403_Xindong_AB	A
16799	220403	213	396	348	351	278	280	164	164	255	276	250	250	218	218	176	176	178	180	162	165	108	201	ZH-220403_Xindong_AB	A
16800	220403	213	213	351	354	278	278	164	164	252	276	250	254	218	218	176	180	176	180	165	165	108	111	ZH-220403_Xindong_AB	A
16801	220403	213	396	348	351	278	278	164	164	0	0	0	0	218	218	176	176	0	0	162	162	111	111	ZH-220403_Xindong_AB	A
10647	220403	213	396	348	348	280	280	164	164	276	276	250	250	218	218	176	176	176	178	162	165	132	228	ZH-220403_Xindong_AB	B
10648	220403	396	396	348	351	280	280	0	0	276	282	250	254	218	218	176	176	174	174	165	171	132	135	ZH-220403_Xindong_AB	B
10649	220403	213	213	342	348	0	0	164	164	0	0	250	250	0	0	0	0	180	182	165	177	135	228	ZH-220403_Xindong_AB	B
10650	220403	213	213	348	351	278	278	162	164	291	291	0	0	218	218	176	176	174	174	165	165	0	0	ZH-220403_Xindong_AB	B
10651	220403	213	396	348	348	278	280	0	0	252	282	250	260	218	218	176	176	174	178	165	165	228	228	ZH-220403_Xindong_AB	B
10652	220403	213	213	342	348	278	278	164	168	276	276	250	250	218	218	176	176	176	178	165	165	0	0	ZH-220403_Xindong_AB	B
10653	220403	213	213	348	351	278	280	164	164	255	276	250	250	218	218	176	176	178	178	162	174	132	135	ZH-220403_Xindong_AB	B
10654	220403	204	213	351	351	278	280	164	164	249	276	250	250	218	218	176	176	174	176	165	165	0	0	ZH-220403_Xindong_AB	B
10655	220403	204	396	348	351	278	278	164	164	276	291	0	0	218	218	176	176	174	176	162	162	132	132	ZH-220403_Xindong_AB	B
10656	220403	213	396	354	381	278	278	162	164	255	276	250	254	218	218	176	176	174	176	162	174	135	231	ZH-220403_Xindong_AB	B
16804	220403	204	213	348	351	0	0	164	164	252	276	250	254	218	218	0	0	180	180	162	165	111	120	ZH-220403_Xindong_AB	B
16806	220403	213	213	342	351	278	278	164	164	0	0	250	250	0	0	176	176	0	0	162	171	108	111	ZH-220403_Xindong_AB	B
16808	220403	396	396	351	351	278	280	164	164	252	291	250	250	218	218	176	176	176	180	162	171	111	189	ZH-220403_Xindong_AB	B
16809	220403	213	213	351	351	278	280	164	164	276	285	250	250	218	218	176	176	176	180	162	165	111	171	ZH-220403_Xindong_AB	B
16810	220403	213	396	348	354	278	280	164	164	255	276	250	254	218	218	176	176	178	180	162	165	108	111	ZH-220403_Xindong_AB	B
16811	220403	213	213	348	351	0	0	164	164	276	282	250	250	0	0	0	0	178	180	162	165	114	114	ZH-220403_Xindong_AB	B
16812	220403	213	396	354	354	278	280	162	164	252	252	250	250	218	218	176	176	176	178	165	165	111	111	ZH-220403_Xindong_AB	B
16813	220403	213	396	348	348	278	278	162	168	249	282	250	250	218	218	176	176	176	180	162	165	0	0	ZH-220403_Xindong_AB	B
16814	220403	213	396	348	351	278	280	164	164	0	0	250	250	0	0	176	176	176	176	162	165	108	108	ZH-220403_Xindong_AB	B
10621	220406	0	0	348	348	278	278	162	164	288	291	248	250	0	0	176	176	174	176	159	162	132	132	ZH-220406_Xindong_AB	A
10622	220406	213	396	351	351	278	278	164	164	249	300	248	254	220	220	176	176	176	178	162	171	135	135	ZH-220406_Xindong_AB	A
10626	220406	213	396	348	348	280	304	164	168	249	276	250	254	218	218	176	176	176	178	165	165	138	228	ZH-220406_Xindong_AB	A
10630	220406	213	396	348	348	278	278	164	164	255	276	250	254	218	218	176	176	174	178	165	171	228	231	ZH-220406_Xindong_AB	A
16817	220406	213	213	351	351	278	280	164	164	252	276	250	254	218	218	176	176	180	182	162	165	108	111	ZH-220406_Xindong_AB	A
16818	220406	207	213	348	351	278	278	164	168	0	0	0	0	0	0	176	176	0	0	165	165	108	111	ZH-220406_Xindong_AB	A
16819	220406	213	213	348	351	278	304	162	164	255	276	0	0	218	218	176	176	0	0	165	165	108	201	ZH-220406_Xindong_AB	A
16820	220406	396	396	348	348	278	278	162	164	255	276	0	0	218	218	176	176	178	180	162	165	108	108	ZH-220406_Xindong_AB	A
16822	220406	213	396	348	351	278	278	162	164	252	276	250	250	218	218	176	176	178	180	165	174	111	111	ZH-220406_Xindong_AB	A
16824	220406	396	396	351	378	278	282	164	164	252	276	250	250	218	218	176	180	176	178	162	165	201	201	ZH-220406_Xindong_AB	A
16827	220406	396	396	351	378	280	280	162	164	252	276	250	254	218	218	176	180	176	176	165	165	111	111	ZH-220406_Xindong_AB	A
16828	220406	213	396	351	378	278	304	162	168	291	291	250	250	218	218	176	176	176	180	165	165	108	201	ZH-220406_Xindong_AB	A
16830	220406	213	213	351	372	278	278	164	164	276	285	256	256	218	218	176	176	176	180	162	171	0	0	ZH-220406_Xindong_AB	A
16831	220406	213	213	354	372	0	0	164	164	228	285	256	256	218	218	176	176	180	182	162	165	0	0	ZH-220406_Xindong_AB	A
10636	220406	213	396	354	372	0	0	162	164	228	228	248	248	0	0	176	176	174	180	159	171	0	0	ZH-220406_Xindong_AB	B
10637	220406	213	396	351	351	276	278	164	164	249	291	254	254	218	218	176	176	174	176	159	165	219	219	ZH-220406_Xindong_AB	B
10638	220406	213	213	342	342	278	278	162	164	246	249	0	0	218	220	176	176	174	176	162	165	0	0	ZH-220406_Xindong_AB	B
16832	220406	213	396	351	354	278	278	164	164	246	276	252	256	218	224	176	182	178	178	159	162	0	0	ZH-220406_Xindong_AB	B
16833	220406	213	396	342	351	276	278	164	164	285	291	250	250	218	220	176	176	178	178	165	171	0	0	ZH-220406_Xindong_AB	B
16834	220406	213	396	348	372	0	0	164	164	246	285	250	250	218	218	176	176	178	182	159	162	0	0	ZH-220406_Xindong_AB	B
16835	220406	213	396	342	372	276	278	164	164	285	291	250	254	220	220	176	176	178	178	162	171	0	0	ZH-220406_Xindong_AB	B
16837	220406	213	396	342	354	278	278	0	0	228	249	250	256	0	0	176	176	178	182	162	165	111	111	ZH-220406_Xindong_AB	B
16838	220406	210	213	0	0	278	278	164	164	0	0	256	256	220	224	176	176	176	178	162	174	0	0	ZH-220406_Xindong_AB	B
16839	220406	213	213	342	375	276	278	164	164	228	300	254	254	220	220	176	176	178	178	168	171	0	0	ZH-220406_Xindong_AB	B
16841	220406	204	396	351	351	276	278	164	164	228	228	254	256	0	0	176	176	178	178	162	165	0	0	ZH-220406_Xindong_AB	B
16842	220406	213	396	351	372	278	278	162	164	0	0	252	256	220	220	176	176	0	0	156	168	129	198	ZH-220406_Xindong_AB	B
16843	220406	213	213	351	351	276	278	164	164	0	0	250	256	0	0	176	176	0	0	159	162	114	114	ZH-220406_Xindong_AB	B
16845	220406	213	396	354	354	276	278	164	164	249	285	250	256	218	218	176	176	178	182	162	165	0	0	ZH-220406_Xindong_AB	B
16846	220406	213	213	354	354	278	278	164	164	225	246	254	254	0	0	176	176	0	0	162	168	0	0	ZH-220406_Xindong_AB	B
16847	220406	204	396	348	354	276	278	164	164	228	285	254	254	218	218	176	176	178	182	162	165	0	0	ZH-220406_Xindong_AB	B
16848	220406	396	396	342	348	276	278	162	164	228	249	252	252	218	218	176	176	176	178	159	162	192	192	ZH-220406_Xindong_AB	B
16851	220406	207	396	342	348	274	278	164	164	228	249	0	0	218	218	176	176	0	0	0	0	111	111	ZH-220406_Xindong_AB	B
16852	220406	213	396	351	354	274	274	0	0	228	228	0	0	218	218	176	176	176	180	0	0	0	0	ZH-220406_Xindong_AB	B
11030	220504	201	393	345	345	278	278	0	0	225	231	256	258	220	220	176	180	176	178	159	174	168	168	ZH-220504_Xinzheng_A	A
11031	220504	201	201	345	360	278	278	162	164	231	231	0	0	218	218	176	176	176	178	159	177	0	0	ZH-220504_Xinzheng_A	A
11033	220504	201	396	345	345	278	278	160	164	225	231	254	256	220	220	176	176	178	178	156	174	0	0	ZH-220504_Xinzheng_A	A
11034	220504	213	396	0	0	276	278	164	164	225	243	0	0	218	218	176	176	178	178	0	0	0	0	ZH-220504_Xinzheng_A	A
11037	220504	201	396	345	345	278	278	164	164	243	291	254	254	218	218	176	176	178	178	159	174	147	165	ZH-220504_Xinzheng_A	A
11038	220504	189	396	345	360	278	278	164	164	231	243	0	0	220	220	176	176	176	178	177	177	147	147	ZH-220504_Xinzheng_A	A
16853	220504	201	396	360	360	278	278	160	164	219	234	250	254	220	220	0	0	180	180	174	177	120	120	ZH-220504_Xinzheng_A	A
16855	220504	201	201	345	360	278	278	164	164	225	234	252	254	218	220	176	176	178	180	153	165	120	138	ZH-220504_Xinzheng_A	A
16857	220504	201	213	345	345	278	278	160	164	225	225	254	254	220	220	176	176	178	190	153	159	111	120	ZH-220504_Xinzheng_A	A
16858	220504	213	396	345	345	278	278	160	164	225	234	0	0	224	224	176	182	176	178	174	177	111	111	ZH-220504_Xinzheng_A	A
16861	220504	201	396	345	354	278	278	160	164	225	246	0	0	218	218	176	176	180	190	174	177	120	120	ZH-220504_Xinzheng_A	A
16862	220504	396	396	345	360	278	278	164	164	246	246	252	252	218	220	176	176	180	180	159	168	111	120	ZH-220504_Xinzheng_A	A
16863	220504	213	396	345	360	278	278	160	164	231	246	254	254	218	218	0	0	180	180	174	177	111	120	ZH-220504_Xinzheng_A	A
16864	220504	396	396	345	360	278	278	164	164	225	246	254	254	218	218	176	176	178	180	174	177	111	111	ZH-220504_Xinzheng_A	A
16866	220504	201	396	348	354	278	278	164	164	228	246	254	254	220	224	176	182	0	0	159	177	138	138	ZH-220504_Xinzheng_A	A
16303	220605	213	216	348	375	278	278	162	164	0	0	250	252	218	218	176	176	0	0	171	174	135	141	ZH-220605-Zhonggu_AB	A
16305	220605	204	213	351	378	274	278	162	164	0	0	250	252	216	216	176	180	0	0	171	174	0	0	ZH-220605-Zhonggu_AB	A
16306	220605	210	213	351	366	278	278	162	164	0	0	0	0	218	218	176	176	178	190	171	174	132	132	ZH-220605-Zhonggu_AB	A
16307	220605	204	213	345	351	278	278	162	164	0	0	252	254	216	218	176	176	176	190	171	174	0	0	ZH-220605-Zhonggu_AB	A
16308	220605	213	213	348	351	278	278	162	164	0	0	250	252	216	218	176	176	176	190	171	174	0	0	ZH-220605-Zhonggu_AB	A
16309	220605	213	213	351	351	278	282	162	162	294	294	250	252	218	220	176	176	176	190	174	180	129	135	ZH-220605-Zhonggu_AB	A
16311	220605	210	213	351	351	0	0	162	162	0	0	254	254	222	222	176	176	176	190	162	174	0	0	ZH-220605-Zhonggu_AB	A
16314	220605	213	213	345	351	0	0	162	164	0	0	250	252	0	0	176	180	0	0	162	174	111	135	ZH-220605-Zhonggu_AB	A
16317	220605	216	216	345	351	0	0	162	162	0	0	250	254	216	220	176	176	176	176	171	174	0	0	ZH-220605-Zhonggu_AB	A
16318	220605	213	216	348	351	276	278	162	162	288	288	0	0	216	220	176	176	176	190	171	171	135	135	ZH-220605-Zhonggu_AB	A
16319	220605	0	0	345	351	278	278	162	164	0	0	250	254	216	216	176	176	176	190	162	171	129	129	ZH-220605-Zhonggu_AB	A
16869	220605	213	213	351	378	278	280	164	168	276	291	250	250	218	218	176	176	176	176	162	165	108	111	ZH-220605-Zhonggu_AB	A
16871	220605	213	396	348	351	278	278	162	162	252	255	250	250	218	218	176	180	178	180	162	165	111	111	ZH-220605-Zhonggu_AB	A
16872	220605	213	396	0	0	274	278	160	164	285	300	254	254	218	218	176	176	176	180	159	168	111	114	ZH-220605-Zhonggu_AB	A
16873	220605	213	396	351	378	278	278	162	168	276	291	250	250	218	218	176	176	180	180	165	171	111	201	ZH-220605-Zhonggu_AB	A
16875	220605	204	213	342	354	278	278	164	168	276	291	250	250	218	220	176	176	176	180	162	165	111	111	ZH-220605-Zhonggu_AB	A
16320	220605	204	213	0	0	278	280	0	0	252	276	0	0	218	218	0	0	174	178	162	162	132	135	ZH-220605-Zhonggu_AB	B
16321	220605	213	213	348	354	266	280	162	164	0	0	250	250	218	218	176	180	174	174	165	165	0	0	ZH-220605-Zhonggu_AB	B
16323	220605	213	396	348	351	0	0	164	168	252	276	0	0	218	220	176	176	0	0	162	165	135	135	ZH-220605-Zhonggu_AB	B
16324	220605	207	396	351	351	278	280	164	164	276	276	250	252	218	218	176	176	174	176	162	165	135	138	ZH-220605-Zhonggu_AB	B
16325	220605	204	213	351	351	280	304	162	164	252	291	254	254	0	0	0	0	174	178	162	162	132	135	ZH-220605-Zhonggu_AB	B
16326	220605	0	0	351	351	278	280	164	164	0	0	250	254	218	218	176	176	174	178	162	165	135	135	ZH-220605-Zhonggu_AB	B
16327	220605	213	396	351	378	280	280	164	164	276	276	250	254	218	218	176	176	174	174	162	165	135	135	ZH-220605-Zhonggu_AB	B
16328	220605	213	213	348	378	278	280	164	168	276	276	250	250	218	218	176	176	178	178	162	165	135	135	ZH-220605-Zhonggu_AB	B
16329	220605	213	396	351	351	278	278	164	168	276	276	250	250	218	218	176	176	174	178	162	162	135	135	ZH-220605-Zhonggu_AB	B
16330	220605	213	396	348	351	278	278	162	164	252	255	0	0	0	0	0	0	176	178	162	174	132	132	ZH-220605-Zhonggu_AB	B
16331	220605	213	396	351	378	278	278	164	168	276	276	250	250	218	218	176	176	174	178	162	162	135	135	ZH-220605-Zhonggu_AB	B
16334	220605	396	396	348	351	278	280	168	168	252	252	250	250	218	218	176	176	176	176	165	165	135	135	ZH-220605-Zhonggu_AB	B
16336	220605	204	207	378	378	278	280	164	164	252	276	250	250	218	218	176	176	174	176	162	165	135	135	ZH-220605-Zhonggu_AB	B
16337	220605	213	396	348	351	278	280	164	164	252	282	250	250	218	218	176	176	176	178	162	162	132	135	ZH-220605-Zhonggu_AB	B
16338	220605	213	213	348	351	278	304	164	168	276	276	250	250	218	218	176	176	174	178	165	165	132	132	ZH-220605-Zhonggu_AB	B
16339	220605	213	213	348	351	278	280	162	164	288	291	254	254	218	218	176	176	174	178	162	174	135	135	ZH-220605-Zhonggu_AB	B
16340	220605	213	396	348	351	278	278	162	162	255	276	250	250	218	218	176	176	176	178	162	165	132	132	ZH-220605-Zhonggu_AB	B
16341	220605	213	396	351	354	278	280	162	164	252	276	250	250	218	218	176	176	176	176	162	162	0	0	ZH-220605-Zhonggu_AB	B
16343	220605	213	396	348	354	278	278	162	164	228	285	252	256	218	220	176	176	178	180	165	171	0	0	ZH-220605-Zhonggu_AB	B
11185	230703	198	207	0	0	274	288	164	164	267	267	0	0	214	218	176	176	174	178	168	174	0	0	ZH-230703_Wuxing_AB	A
11187	230703	195	204	351	393	0	0	160	164	240	294	0	0	218	218	176	176	178	178	168	171	132	135	ZH-230703_Wuxing_AB	A
11190	230703	195	204	336	390	264	278	0	0	267	288	0	0	0	0	176	176	174	178	156	174	0	0	ZH-230703_Wuxing_AB	A
11193	230703	222	396	351	390	274	278	164	164	276	285	0	0	0	0	0	0	174	178	0	0	135	189	ZH-230703_Wuxing_AB	A
16757	230703	186	396	372	372	278	278	160	160	0	0	252	252	218	218	176	176	176	178	174	174	135	192	ZH-230703_Wuxing_AB	A
16759	230703	186	396	348	348	278	278	162	164	0	0	252	266	0	0	176	176	0	0	159	174	135	192	ZH-230703_Wuxing_AB	A
16760	230703	396	396	345	345	278	278	162	164	0	0	0	0	218	218	0	0	176	178	174	174	0	0	ZH-230703_Wuxing_AB	A
16761	230703	396	396	345	348	278	278	160	160	246	285	0	0	0	0	0	0	176	176	159	159	192	192	ZH-230703_Wuxing_AB	A
16762	230703	396	396	345	348	278	278	0	0	282	282	252	254	218	218	176	176	0	0	153	174	135	192	ZH-230703_Wuxing_AB	A
16763	230703	396	396	345	345	278	278	0	0	0	0	0	0	210	220	0	0	176	178	153	159	135	135	ZH-230703_Wuxing_AB	A
16768	230703	186	396	345	372	278	278	0	0	285	285	250	250	0	0	176	180	172	178	159	174	135	192	ZH-230703_Wuxing_AB	A
11195	230703	210	213	351	351	276	310	162	162	222	294	0	0	218	218	176	176	176	190	174	177	123	204	ZH-230703_Wuxing_AB	B
11196	230703	0	0	351	351	278	278	162	164	294	294	0	0	216	218	176	176	176	190	0	0	135	204	ZH-230703_Wuxing_AB	B
11197	230703	210	213	345	345	278	282	162	164	0	0	0	0	0	0	176	176	0	0	174	174	135	204	ZH-230703_Wuxing_AB	B
11198	230703	213	213	345	375	0	0	162	164	222	231	0	0	218	218	0	0	176	178	0	0	135	135	ZH-230703_Wuxing_AB	B
11199	230703	204	213	375	375	278	310	162	162	231	249	0	0	216	218	0	0	0	0	171	174	135	135	ZH-230703_Wuxing_AB	B
11200	230703	213	213	345	351	278	278	160	162	228	297	0	0	216	218	176	176	0	0	174	174	129	129	ZH-230703_Wuxing_AB	B
11203	230703	213	213	351	375	278	282	162	162	222	285	250	250	218	218	176	182	176	190	171	174	141	201	ZH-230703_Wuxing_AB	B
11204	230703	213	213	351	351	278	278	164	168	255	276	0	0	218	218	0	0	178	178	153	162	132	135	ZH-230703_Wuxing_AB	B
16770	230703	396	396	345	372	278	278	0	0	0	0	0	0	0	0	176	176	176	178	174	174	192	192	ZH-230703_Wuxing_AB	B
16771	230703	186	396	0	0	278	278	0	0	0	0	250	254	218	220	0	0	178	178	174	198	135	192	ZH-230703_Wuxing_AB	B
16772	230703	186	396	345	345	278	278	0	0	246	246	0	0	218	220	176	176	0	0	153	174	0	0	ZH-230703_Wuxing_AB	B
16777	230703	396	396	345	348	278	278	0	0	0	0	0	0	218	218	176	180	176	178	0	0	189	192	ZH-230703_Wuxing_AB	B
16780	230703	207	396	345	345	278	278	0	0	231	282	0	0	0	0	176	176	174	178	0	0	135	135	ZH-230703_Wuxing_AB	B
16785	230703	186	207	345	345	0	0	160	164	0	0	0	0	0	0	176	176	176	178	159	174	135	135	ZH-230703_Wuxing_AB	B
12202	240805	213	396	348	351	278	280	162	164	276	291	250	250	214	218	176	176	174	174	162	204	135	228	ZH-240805_Xinglong_AB	A
12203	240805	213	396	348	348	278	300	160	164	255	255	0	0	218	218	0	0	0	0	0	0	135	135	ZH-240805_Xinglong_AB	A
12204	240805	204	207	348	348	280	304	164	168	252	291	250	250	218	218	176	176	176	178	162	165	228	228	ZH-240805_Xinglong_AB	A
12205	240805	213	396	348	348	0	0	0	0	276	276	0	0	218	218	0	0	178	178	165	177	135	135	ZH-240805_Xinglong_AB	A
12206	240805	204	213	348	351	278	280	164	164	252	282	250	250	218	218	176	176	174	176	165	177	132	132	ZH-240805_Xinglong_AB	A
12207	240805	213	213	348	348	280	304	164	164	0	0	250	254	218	218	176	176	174	174	0	0	132	132	ZH-240805_Xinglong_AB	A
12208	240805	204	213	348	351	278	278	162	162	252	282	0	0	218	218	176	176	178	178	159	174	0	0	ZH-240805_Xinglong_AB	A
12209	240805	204	396	348	348	278	280	164	168	252	255	250	250	218	218	176	176	174	182	162	177	132	132	ZH-240805_Xinglong_AB	A
12210	240805	396	396	342	351	0	0	162	164	252	276	0	0	218	218	0	0	174	176	0	0	135	135	ZH-240805_Xinglong_AB	A
12211	240805	213	396	351	351	278	280	164	164	255	276	250	250	218	218	176	176	174	174	162	165	135	135	ZH-240805_Xinglong_AB	A
12213	240805	213	396	348	351	0	0	164	164	276	291	0	0	218	220	0	0	178	180	162	165	135	135	ZH-240805_Xinglong_AB	A
12215	240805	213	396	351	378	280	304	162	164	252	276	0	0	218	218	176	176	174	178	0	0	135	135	ZH-240805_Xinglong_AB	A
12216	240805	204	204	354	354	278	294	140	164	228	228	0	0	218	218	190	190	174	178	153	165	0	0	ZH-240805_Xinglong_AB	A
12218	240805	213	213	348	348	278	280	160	164	255	276	0	0	218	220	176	176	176	178	153	162	126	135	ZH-240805_Xinglong_AB	A
12219	240805	396	396	351	351	278	278	164	164	255	276	250	250	218	218	176	176	174	176	162	177	132	135	ZH-240805_Xinglong_AB	A
16877	240805	213	396	348	348	280	280	164	164	276	291	250	250	218	218	176	176	178	180	162	174	108	108	ZH-240805_Xinglong_AB	A
16880	240805	204	204	354	354	262	262	140	140	228	228	0	0	218	218	0	0	176	176	162	162	0	0	ZH-240805_Xinglong_AB	A
16882	240805	204	204	354	354	262	292	140	140	228	255	0	0	218	218	0	0	176	176	162	162	0	0	ZH-240805_Xinglong_AB	A
10413	240805	204	204	0	0	294	294	140	164	228	297	0	0	218	218	190	190	174	174	162	162	0	0	ZH-240805_Xinglong_AB	B
10414	240805	204	204	0	0	294	294	140	140	228	228	0	0	218	218	190	190	174	174	162	162	0	0	ZH-240805_Xinglong_AB	B
10992	240805	204	204	354	354	0	0	162	164	228	228	0	0	218	218	0	0	174	174	162	162	0	0	ZH-240805_Xinglong_AB	B
16883	240805	204	204	0	0	0	0	140	164	228	228	0	0	214	218	180	190	174	176	162	162	0	0	ZH-240805_Xinglong_AB	B
16884	240805	204	204	0	0	292	292	140	140	297	297	0	0	218	218	190	190	176	176	162	162	0	0	ZH-240805_Xinglong_AB	B
16885	240805	204	204	354	354	292	292	140	140	228	297	0	0	218	218	176	190	176	176	162	162	0	0	ZH-240805_Xinglong_AB	B
16888	240805	204	204	0	0	292	292	140	164	228	297	0	0	218	218	190	190	176	176	162	162	0	0	ZH-240805_Xinglong_AB	B

## Sheet: Long View
Individual	Village ID	Locus	Allele 1	Allele 2
10276	320210	OH 08	135	135
10276	320210	OH 12	195	414
10276	320210	OH 47	220	220
10276	320210	OH 68	172	178
10276	320210	OH 73	180	183
10276	320210	OH 150	348	348
10276	320210	OH 157	278	278
10276	320210	OH 211	0	0
10276	320210	OH 212	249	288
10276	320210	OH 235	250	262
10276	320210	OH 573	182	182
10277	320210	OH 08	135	186
10277	320210	OH 12	213	213
10277	320210	OH 47	214	214
10277	320210	OH 68	178	178
10277	320210	OH 73	174	183
10277	320210	OH 150	354	354
10277	320210	OH 157	278	278
10277	320210	OH 211	0	0
10277	320210	OH 212	222	246
10277	320210	OH 235	250	262
10277	320210	OH 573	182	182
10282	320210	OH 08	0	0
10282	320210	OH 12	192	414
10282	320210	OH 47	214	222
10282	320210	OH 68	178	178
10282	320210	OH 73	162	183
10282	320210	OH 150	345	348
10282	320210	OH 157	278	278
10282	320210	OH 211	0	0
10282	320210	OH 212	222	273
10282	320210	OH 235	0	0
10282	320210	OH 573	182	182
10887	320210	OH 08	186	186
10887	320210	OH 12	207	396
10887	320210	OH 47	220	238
10887	320210	OH 68	174	178
10887	320210	OH 73	153	180
10887	320210	OH 150	348	354
10887	320210	OH 157	278	278
10887	320210	OH 211	0	0
10887	320210	OH 212	225	255
10887	320210	OH 235	250	260
10887	320210	OH 573	176	182
10888	320210	OH 08	135	195
10888	320210	OH 12	213	414
10888	320210	OH 47	214	238
10888	320210	OH 68	178	178
10888	320210	OH 73	165	165
10888	320210	OH 150	348	348
10888	320210	OH 157	278	278
10888	320210	OH 211	0	0
10888	320210	OH 212	249	252
10888	320210	OH 235	252	254
10888	320210	OH 573	182	182
10889	320210	OH 08	135	195
10889	320210	OH 12	213	414
10889	320210	OH 47	224	224
10889	320210	OH 68	174	178
10889	320210	OH 73	162	177
10889	320210	OH 150	348	348
10889	320210	OH 157	276	306
10889	320210	OH 211	0	0
10889	320210	OH 212	246	246
10889	320210	OH 235	250	252
10889	320210	OH 573	182	182
10890	320210	OH 08	0	0
10890	320210	OH 12	207	408
10890	320210	OH 47	218	218
10890	320210	OH 68	172	178
10890	320210	OH 73	165	186
10890	320210	OH 150	396	396
10890	320210	OH 157	278	278
10890	320210	OH 211	0	0
10890	320210	OH 212	246	288
10890	320210	OH 235	252	254
10890	320210	OH 573	176	182
13167	320210	OH 08	0	0
13167	320210	OH 12	396	408
13167	320210	OH 47	220	220
13167	320210	OH 68	172	174
13167	320210	OH 73	153	162
13167	320210	OH 150	345	348
13167	320210	OH 157	278	278
13167	320210	OH 211	0	0
13167	320210	OH 212	252	288
13167	320210	OH 235	262	262
13167	320210	OH 573	176	182
13168	320210	OH 08	0	0
13168	320210	OH 12	195	195
13168	320210	OH 47	218	220
13168	320210	OH 68	178	178
13168	320210	OH 73	162	186
13168	320210	OH 150	348	348
13168	320210	OH 157	278	278
13168	320210	OH 211	0	0
13168	320210	OH 212	0	0
13168	320210	OH 235	250	250
13168	320210	OH 573	182	182
13169	320210	OH 08	195	198
13169	320210	OH 12	195	207
13169	320210	OH 47	218	220
13169	320210	OH 68	172	174
13169	320210	OH 73	165	165
13169	320210	OH 150	0	0
13169	320210	OH 157	276	278
13169	320210	OH 211	0	0
13169	320210	OH 212	222	240
13169	320210	OH 235	252	254
13169	320210	OH 573	176	176
13170	320210	OH 08	0	0
13170	320210	OH 12	195	408
13170	320210	OH 47	218	220
13170	320210	OH 68	172	178
13170	320210	OH 73	162	174
13170	320210	OH 150	351	351
13170	320210	OH 157	264	278
13170	320210	OH 211	160	164
13170	320210	OH 212	0	0
13170	320210	OH 235	250	250
13170	320210	OH 573	176	182
13171	320210	OH 08	0	0
13171	320210	OH 12	180	213
13171	320210	OH 47	220	220
13171	320210	OH 68	178	178
13171	320210	OH 73	165	165
13171	320210	OH 150	345	354
13171	320210	OH 157	264	278
13171	320210	OH 211	0	0
13171	320210	OH 212	255	288
13171	320210	OH 235	262	262
13171	320210	OH 573	176	182
10280	320210	OH 08	147	147
10280	320210	OH 12	213	213
10280	320210	OH 47	214	220
10280	320210	OH 68	178	178
10280	320210	OH 73	153	165
10280	320210	OH 150	348	399
10280	320210	OH 157	278	278
10280	320210	OH 211	0	0
10280	320210	OH 212	246	288
10280	320210	OH 235	250	250
10280	320210	OH 573	182	186
10335	320210	OH 08	135	183
10335	320210	OH 12	207	396
10335	320210	OH 47	220	220
10335	320210	OH 68	174	178
10335	320210	OH 73	153	162
10335	320210	OH 150	351	351
10335	320210	OH 157	276	278
10335	320210	OH 211	164	164
10335	320210	OH 212	231	297
10335	320210	OH 235	250	254
10335	320210	OH 573	176	176
10338	320210	OH 08	195	195
10338	320210	OH 12	195	414
10338	320210	OH 47	218	220
10338	320210	OH 68	178	178
10338	320210	OH 73	180	180
10338	320210	OH 150	336	348
10338	320210	OH 157	278	278
10338	320210	OH 211	164	166
10338	320210	OH 212	240	288
10338	320210	OH 235	254	254
10338	320210	OH 573	182	182
10341	320210	OH 08	0	0
10341	320210	OH 12	192	414
10341	320210	OH 47	218	222
10341	320210	OH 68	178	178
10341	320210	OH 73	165	180
10341	320210	OH 150	351	381
10341	320210	OH 157	278	278
10341	320210	OH 211	0	0
10341	320210	OH 212	0	0
10341	320210	OH 235	252	262
10341	320210	OH 573	182	182
10342	320210	OH 08	0	0
10342	320210	OH 12	195	414
10342	320210	OH 47	220	222
10342	320210	OH 68	178	178
10342	320210	OH 73	153	165
10342	320210	OH 150	348	354
10342	320210	OH 157	264	278
10342	320210	OH 211	166	166
10342	320210	OH 212	267	273
10342	320210	OH 235	250	252
10342	320210	OH 573	182	182
13172	320210	OH 08	195	195
13172	320210	OH 12	408	414
13172	320210	OH 47	220	220
13172	320210	OH 68	174	178
13172	320210	OH 73	159	165
13172	320210	OH 150	345	345
13172	320210	OH 157	278	278
13172	320210	OH 211	164	166
13172	320210	OH 212	0	0
13172	320210	OH 235	250	250
13172	320210	OH 573	182	182
13173	320210	OH 08	159	162
13173	320210	OH 12	207	414
13173	320210	OH 47	216	222
13173	320210	OH 68	178	178
13173	320210	OH 73	162	162
13173	320210	OH 150	336	348
13173	320210	OH 157	278	278
13173	320210	OH 211	0	0
13173	320210	OH 212	225	258
13173	320210	OH 235	250	252
13173	320210	OH 573	176	182
13174	320210	OH 08	0	0
13174	320210	OH 12	192	207
13174	320210	OH 47	218	220
13174	320210	OH 68	174	174
13174	320210	OH 73	177	180
13174	320210	OH 150	348	381
13174	320210	OH 157	278	278
13174	320210	OH 211	164	164
13174	320210	OH 212	0	0
13174	320210	OH 235	250	250
13174	320210	OH 573	182	182
13175	320210	OH 08	0	0
13175	320210	OH 12	195	414
13175	320210	OH 47	216	224
13175	320210	OH 68	174	178
13175	320210	OH 73	180	183
13175	320210	OH 150	348	351
13175	320210	OH 157	276	278
13175	320210	OH 211	0	0
13175	320210	OH 212	255	285
13175	320210	OH 235	250	254
13175	320210	OH 573	182	182
13176	320210	OH 08	0	0
13176	320210	OH 12	396	396
13176	320210	OH 47	220	220
13176	320210	OH 68	172	178
13176	320210	OH 73	180	183
13176	320210	OH 150	348	372
13176	320210	OH 157	264	278
13176	320210	OH 211	164	164
13176	320210	OH 212	288	288
13176	320210	OH 235	250	262
13176	320210	OH 573	182	182
13177	320210	OH 08	0	0
13177	320210	OH 12	192	207
13177	320210	OH 47	218	224
13177	320210	OH 68	178	178
13177	320210	OH 73	165	180
13177	320210	OH 150	348	351
13177	320210	OH 157	278	278
13177	320210	OH 211	0	0
13177	320210	OH 212	225	288
13177	320210	OH 235	254	262
13177	320210	OH 573	176	182
13178	320210	OH 08	0	0
13178	320210	OH 12	195	414
13178	320210	OH 47	218	218
13178	320210	OH 68	178	178
13178	320210	OH 73	159	180
13178	320210	OH 150	336	351
13178	320210	OH 157	278	278
13178	320210	OH 211	0	0
13178	320210	OH 212	0	0
13178	320210	OH 235	254	254
13178	320210	OH 573	182	182
13179	320210	OH 08	0	0
13179	320210	OH 12	195	408
13179	320210	OH 47	218	222
13179	320210	OH 68	178	178
13179	320210	OH 73	165	174
13179	320210	OH 150	336	381
13179	320210	OH 157	264	264
13179	320210	OH 211	164	164
13179	320210	OH 212	288	288
13179	320210	OH 235	254	262
13179	320210	OH 573	182	182
13180	320210	OH 08	0	0
13180	320210	OH 12	414	414
13180	320210	OH 47	220	222
13180	320210	OH 68	178	178
13180	320210	OH 73	162	177
13180	320210	OH 150	351	354
13180	320210	OH 157	278	278
13180	320210	OH 211	166	166
13180	320210	OH 212	0	0
13180	320210	OH 235	250	254
13180	320210	OH 573	182	182
13181	320210	OH 08	159	159
13181	320210	OH 12	207	414
13181	320210	OH 47	218	222
13181	320210	OH 68	174	178
13181	320210	OH 73	162	177
13181	320210	OH 150	345	354
13181	320210	OH 157	276	278
13181	320210	OH 211	164	164
13181	320210	OH 212	288	288
13181	320210	OH 235	252	252
13181	320210	OH 573	176	182
10339	320210	OH 08	153	153
10339	320210	OH 12	180	180
10339	320210	OH 47	218	218
10339	320210	OH 68	174	178
10339	320210	OH 73	162	177
10339	320210	OH 150	345	399
10339	320210	OH 157	276	278
10339	320210	OH 211	164	164
10339	320210	OH 212	261	270
10339	320210	OH 235	0	0
10339	320210	OH 573	182	182
10343	320210	OH 08	159	186
10343	320210	OH 12	207	414
10343	320210	OH 47	218	220
10343	320210	OH 68	178	178
10343	320210	OH 73	153	162
10343	320210	OH 150	336	348
10343	320210	OH 157	264	278
10343	320210	OH 211	0	0
10343	320210	OH 212	0	0
10343	320210	OH 235	0	0
10343	320210	OH 573	182	182
10344	320210	OH 08	192	192
10344	320210	OH 12	189	204
10344	320210	OH 47	220	220
10344	320210	OH 68	174	174
10344	320210	OH 73	159	168
10344	320210	OH 150	345	390
10344	320210	OH 157	264	298
10344	320210	OH 211	164	164
10344	320210	OH 212	0	0
10344	320210	OH 235	248	252
10344	320210	OH 573	176	176
16344	320210	OH 08	0	0
16344	320210	OH 12	207	207
16344	320210	OH 47	218	218
16344	320210	OH 68	178	178
16344	320210	OH 73	165	177
16344	320210	OH 150	336	351
16344	320210	OH 157	276	278
16344	320210	OH 211	164	166
16344	320210	OH 212	267	288
16344	320210	OH 235	250	262
16344	320210	OH 573	182	182
16345	320210	OH 08	0	0
16345	320210	OH 12	189	201
16345	320210	OH 47	222	224
16345	320210	OH 68	178	178
16345	320210	OH 73	156	159
16345	320210	OH 150	351	354
16345	320210	OH 157	278	278
16345	320210	OH 211	164	164
16345	320210	OH 212	279	288
16345	320210	OH 235	250	250
16345	320210	OH 573	176	182
16346	320210	OH 08	0	0
16346	320210	OH 12	195	207
16346	320210	OH 47	222	222
16346	320210	OH 68	178	178
16346	320210	OH 73	174	180
16346	320210	OH 150	336	345
16346	320210	OH 157	276	278
16346	320210	OH 211	0	0
16346	320210	OH 212	222	288
16346	320210	OH 235	250	254
16346	320210	OH 573	0	0
16349	320210	OH 08	0	0
16349	320210	OH 12	207	414
16349	320210	OH 47	214	218
16349	320210	OH 68	174	178
16349	320210	OH 73	162	183
16349	320210	OH 150	354	354
16349	320210	OH 157	278	278
16349	320210	OH 211	0	0
16349	320210	OH 212	0	0
16349	320210	OH 235	0	0
16349	320210	OH 573	176	176
16352	320210	OH 08	0	0
16352	320210	OH 12	210	213
16352	320210	OH 47	218	222
16352	320210	OH 68	178	178
16352	320210	OH 73	159	162
16352	320210	OH 150	345	345
16352	320210	OH 157	278	278
16352	320210	OH 211	0	0
16352	320210	OH 212	252	288
16352	320210	OH 235	252	262
16352	320210	OH 573	176	176
16354	320210	OH 08	0	0
16354	320210	OH 12	195	207
16354	320210	OH 47	220	220
16354	320210	OH 68	178	178
16354	320210	OH 73	183	183
16354	320210	OH 150	348	354
16354	320210	OH 157	278	286
16354	320210	OH 211	166	166
16354	320210	OH 212	267	267
16354	320210	OH 235	250	250
16354	320210	OH 573	176	176
16355	320210	OH 08	189	195
16355	320210	OH 12	195	195
16355	320210	OH 47	216	218
16355	320210	OH 68	172	174
16355	320210	OH 73	159	165
16355	320210	OH 150	345	354
16355	320210	OH 157	264	278
16355	320210	OH 211	0	0
16355	320210	OH 212	276	285
16355	320210	OH 235	250	250
16355	320210	OH 573	176	182
16356	320210	OH 08	135	201
16356	320210	OH 12	396	414
16356	320210	OH 47	220	220
16356	320210	OH 68	174	178
16356	320210	OH 73	165	165
16356	320210	OH 150	336	396
16356	320210	OH 157	278	306
16356	320210	OH 211	164	164
16356	320210	OH 212	267	273
16356	320210	OH 235	250	250
16356	320210	OH 573	182	182
16357	320210	OH 08	0	0
16357	320210	OH 12	213	414
16357	320210	OH 47	220	220
16357	320210	OH 68	178	178
16357	320210	OH 73	168	180
16357	320210	OH 150	351	378
16357	320210	OH 157	0	0
16357	320210	OH 211	164	178
16357	320210	OH 212	0	0
16357	320210	OH 235	250	252
16357	320210	OH 573	182	182
16358	320210	OH 08	0	0
16358	320210	OH 12	207	414
16358	320210	OH 47	220	222
16358	320210	OH 68	178	178
16358	320210	OH 73	162	177
16358	320210	OH 150	348	354
16358	320210	OH 157	276	278
16358	320210	OH 211	166	166
16358	320210	OH 212	0	0
16358	320210	OH 235	250	252
16358	320210	OH 573	182	182
16365	330301	OH 08	114	117
16365	330301	OH 12	207	396
16365	330301	OH 47	218	218
16365	330301	OH 68	174	174
16365	330301	OH 73	159	168
16365	330301	OH 150	345	345
16365	330301	OH 157	264	290
16365	330301	OH 211	160	164
16365	330301	OH 212	231	255
16365	330301	OH 235	250	250
16365	330301	OH 573	0	0
10346	330301	OH 08	138	198
10346	330301	OH 12	195	207
10346	330301	OH 47	220	220
10346	330301	OH 68	172	174
10346	330301	OH 73	171	171
10346	330301	OH 150	345	345
10346	330301	OH 157	288	288
10346	330301	OH 211	164	164
10346	330301	OH 212	258	297
10346	330301	OH 235	252	252
10346	330301	OH 573	0	0
10348	330301	OH 08	0	0
10348	330301	OH 12	207	396
10348	330301	OH 47	224	224
10348	330301	OH 68	172	174
10348	330301	OH 73	162	168
10348	330301	OH 150	345	345
10348	330301	OH 157	278	278
10348	330301	OH 211	164	164
10348	330301	OH 212	258	297
10348	330301	OH 235	0	0
10348	330301	OH 573	176	176
10349	330301	OH 08	132	132
10349	330301	OH 12	396	396
10349	330301	OH 47	0	0
10349	330301	OH 68	172	174
10349	330301	OH 73	168	168
10349	330301	OH 150	345	345
10349	330301	OH 157	264	278
10349	330301	OH 211	0	0
10349	330301	OH 212	258	258
10349	330301	OH 235	250	250
10349	330301	OH 573	176	176
14508	330301	OH 08	0	0
14508	330301	OH 12	207	396
14508	330301	OH 47	218	218
14508	330301	OH 68	174	174
14508	330301	OH 73	159	168
14508	330301	OH 150	0	0
14508	330301	OH 157	264	278
14508	330301	OH 211	164	164
14508	330301	OH 212	255	273
14508	330301	OH 235	250	252
14508	330301	OH 573	176	176
14509	330301	OH 08	135	135
14509	330301	OH 12	0	0
14509	330301	OH 47	218	218
14509	330301	OH 68	174	174
14509	330301	OH 73	0	0
14509	330301	OH 150	345	345
14509	330301	OH 157	264	278
14509	330301	OH 211	160	164
14509	330301	OH 212	0	0
14509	330301	OH 235	250	252
14509	330301	OH 573	176	182
14510	330301	OH 08	138	138
14510	330301	OH 12	0	0
14510	330301	OH 47	218	220
14510	330301	OH 68	174	174
14510	330301	OH 73	159	168
14510	330301	OH 150	351	351
14510	330301	OH 157	0	0
14510	330301	OH 211	160	164
14510	330301	OH 212	0	0
14510	330301	OH 235	250	252
14510	330301	OH 573	176	176
14511	330301	OH 08	0	0
14511	330301	OH 12	189	195
14511	330301	OH 47	214	220
14511	330301	OH 68	174	178
14511	330301	OH 73	171	171
14511	330301	OH 150	345	348
14511	330301	OH 157	0	0
14511	330301	OH 211	160	164
14511	330301	OH 212	0	0
14511	330301	OH 235	252	252
14511	330301	OH 573	176	176
14512	330301	OH 08	0	0
14512	330301	OH 12	207	396
14512	330301	OH 47	220	220
14512	330301	OH 68	0	0
14512	330301	OH 73	159	162
14512	330301	OH 150	345	351
14512	330301	OH 157	278	278
14512	330301	OH 211	160	164
14512	330301	OH 212	255	297
14512	330301	OH 235	250	252
14512	330301	OH 573	0	0
14513	330301	OH 08	0	0
14513	330301	OH 12	207	396
14513	330301	OH 47	220	220
14513	330301	OH 68	174	174
14513	330301	OH 73	159	171
14513	330301	OH 150	345	351
14513	330301	OH 157	264	278
14513	330301	OH 211	160	164
14513	330301	OH 212	255	279
14513	330301	OH 235	250	252
14513	330301	OH 573	176	176
14514	330301	OH 08	0	0
14514	330301	OH 12	189	204
14514	330301	OH 47	0	0
14514	330301	OH 68	172	172
14514	330301	OH 73	159	168
14514	330301	OH 150	345	345
14514	330301	OH 157	264	288
14514	330301	OH 211	160	164
14514	330301	OH 212	258	279
14514	330301	OH 235	250	252
14514	330301	OH 573	0	0
14515	330301	OH 08	138	162
14515	330301	OH 12	210	396
14515	330301	OH 47	220	220
14515	330301	OH 68	174	176
14515	330301	OH 73	0	0
14515	330301	OH 150	345	345
14515	330301	OH 157	278	278
14515	330301	OH 211	160	164
14515	330301	OH 212	0	0
14515	330301	OH 235	250	252
14515	330301	OH 573	176	182
14516	330301	OH 08	138	198
14516	330301	OH 12	207	396
14516	330301	OH 47	220	220
14516	330301	OH 68	174	174
14516	330301	OH 73	207	207
14516	330301	OH 150	345	408
14516	330301	OH 157	264	264
14516	330301	OH 211	160	164
14516	330301	OH 212	255	279
14516	330301	OH 235	250	252
14516	330301	OH 573	176	182
14517	330301	OH 08	132	138
14517	330301	OH 12	213	213
14517	330301	OH 47	0	0
14517	330301	OH 68	174	174
14517	330301	OH 73	162	207
14517	330301	OH 150	345	345
14517	330301	OH 157	264	278
14517	330301	OH 211	164	164
14517	330301	OH 212	279	297
14517	330301	OH 235	250	252
14517	330301	OH 573	176	176
16361	330301	OH 08	0	0
16361	330301	OH 12	204	204
16361	330301	OH 47	214	214
16361	330301	OH 68	174	176
16361	330301	OH 73	0	0
16361	330301	OH 150	345	345
16361	330301	OH 157	264	304
16361	330301	OH 211	164	164
16361	330301	OH 212	273	276
16361	330301	OH 235	250	250
16361	330301	OH 573	0	0
16367	330301	OH 08	111	114
16367	330301	OH 12	189	204
16367	330301	OH 47	220	220
16367	330301	OH 68	174	180
16367	330301	OH 73	159	168
16367	330301	OH 150	0	0
16367	330301	OH 157	264	288
16367	330301	OH 211	0	0
16367	330301	OH 212	0	0
16367	330301	OH 235	250	250
16367	330301	OH 573	176	176
16368	330301	OH 08	114	126
16368	330301	OH 12	189	195
16368	330301	OH 47	0	0
16368	330301	OH 68	174	178
16368	330301	OH 73	174	198
16368	330301	OH 150	345	414
16368	330301	OH 157	278	298
16368	330301	OH 211	0	0
16368	330301	OH 212	255	261
16368	330301	OH 235	250	250
16368	330301	OH 573	0	0
16371	330301	OH 08	0	0
16371	330301	OH 12	189	207
16371	330301	OH 47	0	0
16371	330301	OH 68	172	174
16371	330301	OH 73	159	162
16371	330301	OH 150	0	0
16371	330301	OH 157	264	298
16371	330301	OH 211	160	164
16371	330301	OH 212	225	225
16371	330301	OH 235	250	254
16371	330301	OH 573	0	0
16372	330301	OH 08	108	114
16372	330301	OH 12	0	0
16372	330301	OH 47	220	220
16372	330301	OH 68	174	178
16372	330301	OH 73	0	0
16372	330301	OH 150	345	345
16372	330301	OH 157	264	278
16372	330301	OH 211	0	0
16372	330301	OH 212	270	273
16372	330301	OH 235	250	250
16372	330301	OH 573	176	182
16373	330301	OH 08	111	111
16373	330301	OH 12	0	0
16373	330301	OH 47	220	220
16373	330301	OH 68	172	174
16373	330301	OH 73	159	159
16373	330301	OH 150	345	393
16373	330301	OH 157	278	278
16373	330301	OH 211	164	164
16373	330301	OH 212	228	297
16373	330301	OH 235	250	252
16373	330301	OH 573	176	176
16374	330301	OH 08	111	126
16374	330301	OH 12	204	207
16374	330301	OH 47	218	218
16374	330301	OH 68	176	180
16374	330301	OH 73	171	177
16374	330301	OH 150	345	351
16374	330301	OH 157	278	288
16374	330301	OH 211	164	164
16374	330301	OH 212	225	225
16374	330301	OH 235	250	252
16374	330301	OH 573	0	0
16376	330301	OH 08	126	126
16376	330301	OH 12	204	396
16376	330301	OH 47	220	220
16376	330301	OH 68	174	174
16376	330301	OH 73	168	171
16376	330301	OH 150	351	351
16376	330301	OH 157	278	298
16376	330301	OH 211	164	164
16376	330301	OH 212	252	297
16376	330301	OH 235	250	262
16376	330301	OH 573	176	182
16377	330301	OH 08	0	0
16377	330301	OH 12	0	0
16377	330301	OH 47	214	214
16377	330301	OH 68	174	174
16377	330301	OH 73	159	180
16377	330301	OH 150	345	351
16377	330301	OH 157	278	298
16377	330301	OH 211	164	164
16377	330301	OH 212	225	258
16377	330301	OH 235	250	250
16377	330301	OH 573	176	176
16378	330301	OH 08	111	114
16378	330301	OH 12	204	204
16378	330301	OH 47	218	218
16378	330301	OH 68	174	174
16378	330301	OH 73	159	174
16378	330301	OH 150	345	345
16378	330301	OH 157	264	300
16378	330301	OH 211	0	0
16378	330301	OH 212	273	279
16378	330301	OH 235	250	250
16378	330301	OH 573	0	0
16379	330301	OH 08	111	159
16379	330301	OH 12	204	204
16379	330301	OH 47	0	0
16379	330301	OH 68	0	0
16379	330301	OH 73	168	174
16379	330301	OH 150	0	0
16379	330301	OH 157	264	264
16379	330301	OH 211	164	164
16379	330301	OH 212	294	297
16379	330301	OH 235	250	262
16379	330301	OH 573	0	0
16380	330301	OH 08	0	0
16380	330301	OH 12	204	396
16380	330301	OH 47	224	224
16380	330301	OH 68	174	174
16380	330301	OH 73	0	0
16380	330301	OH 150	351	393
16380	330301	OH 157	264	264
16380	330301	OH 211	160	164
16380	330301	OH 212	279	279
16380	330301	OH 235	250	252
16380	330301	OH 573	176	176
16381	330301	OH 08	111	111
16381	330301	OH 12	189	204
16381	330301	OH 47	220	220
16381	330301	OH 68	174	178
16381	330301	OH 73	168	174
16381	330301	OH 150	345	390
16381	330301	OH 157	264	288
16381	330301	OH 211	164	164
16381	330301	OH 212	276	279
16381	330301	OH 235	0	0
16381	330301	OH 573	0	0
16382	330301	OH 08	111	111
16382	330301	OH 12	204	204
16382	330301	OH 47	214	214
16382	330301	OH 68	174	180
16382	330301	OH 73	162	180
16382	330301	OH 150	345	345
16382	330301	OH 157	300	304
16382	330301	OH 211	164	164
16382	330301	OH 212	279	279
16382	330301	OH 235	0	0
16382	330301	OH 573	176	176
16383	330301	OH 08	111	126
16383	330301	OH 12	195	210
16383	330301	OH 47	220	220
16383	330301	OH 68	174	174
16383	330301	OH 73	168	168
16383	330301	OH 150	345	345
16383	330301	OH 157	264	302
16383	330301	OH 211	164	164
16383	330301	OH 212	258	297
16383	330301	OH 235	250	250
16383	330301	OH 573	176	176
10355	330301	OH 08	132	132
10355	330301	OH 12	204	207
10355	330301	OH 47	0	0
10355	330301	OH 68	174	174
10355	330301	OH 73	168	168
10355	330301	OH 150	0	0
10355	330301	OH 157	264	278
10355	330301	OH 211	0	0
10355	330301	OH 212	225	276
10355	330301	OH 235	264	264
10355	330301	OH 573	0	0
10358	330301	OH 08	0	0
10358	330301	OH 12	207	213
10358	330301	OH 47	214	218
10358	330301	OH 68	174	174
10358	330301	OH 73	159	174
10358	330301	OH 150	0	0
10358	330301	OH 157	264	278
10358	330301	OH 211	160	164
10358	330301	OH 212	225	225
10358	330301	OH 235	0	0
10358	330301	OH 573	0	0
10359	330301	OH 08	0	0
10359	330301	OH 12	399	399
10359	330301	OH 47	218	220
10359	330301	OH 68	174	174
10359	330301	OH 73	171	171
10359	330301	OH 150	0	0
10359	330301	OH 157	278	278
10359	330301	OH 211	160	160
10359	330301	OH 212	279	297
10359	330301	OH 235	250	270
10359	330301	OH 573	0	0
10360	330301	OH 08	153	153
10360	330301	OH 12	195	207
10360	330301	OH 47	0	0
10360	330301	OH 68	174	180
10360	330301	OH 73	174	180
10360	330301	OH 150	0	0
10360	330301	OH 157	0	0
10360	330301	OH 211	160	164
10360	330301	OH 212	225	258
10360	330301	OH 235	250	252
10360	330301	OH 573	0	0
14518	330301	OH 08	0	0
14518	330301	OH 12	207	396
14518	330301	OH 47	0	0
14518	330301	OH 68	174	178
14518	330301	OH 73	159	168
14518	330301	OH 150	351	354
14518	330301	OH 157	278	298
14518	330301	OH 211	160	164
14518	330301	OH 212	225	282
14518	330301	OH 235	250	252
14518	330301	OH 573	176	176
16375	330301	OH 08	114	246
16375	330301	OH 12	396	399
16375	330301	OH 47	220	220
16375	330301	OH 68	176	176
16375	330301	OH 73	177	180
16375	330301	OH 150	0	0
16375	330301	OH 157	264	278
16375	330301	OH 211	164	164
16375	330301	OH 212	0	0
16375	330301	OH 235	250	262
16375	330301	OH 573	0	0
16384	330301	OH 08	108	174
16384	330301	OH 12	396	399
16384	330301	OH 47	220	220
16384	330301	OH 68	174	176
16384	330301	OH 73	168	171
16384	330301	OH 150	0	0
16384	330301	OH 157	264	288
16384	330301	OH 211	164	164
16384	330301	OH 212	0	0
16384	330301	OH 235	250	252
16384	330301	OH 573	176	182
12180	330302	OH 08	0	0
12180	330302	OH 12	210	210
12180	330302	OH 47	220	220
12180	330302	OH 68	174	176
12180	330302	OH 73	159	171
12180	330302	OH 150	351	411
12180	330302	OH 157	264	278
12180	330302	OH 211	164	164
12180	330302	OH 212	231	231
12180	330302	OH 235	250	250
12180	330302	OH 573	176	176
12181	330302	OH 08	129	135
12181	330302	OH 12	207	213
12181	330302	OH 47	218	218
12181	330302	OH 68	174	178
12181	330302	OH 73	168	168
12181	330302	OH 150	345	354
12181	330302	OH 157	284	298
12181	330302	OH 211	164	164
12181	330302	OH 212	231	258
12181	330302	OH 235	250	250
12181	330302	OH 573	176	182
12182	330302	OH 08	0	0
12182	330302	OH 12	204	396
12182	330302	OH 47	218	218
12182	330302	OH 68	174	174
12182	330302	OH 73	168	171
12182	330302	OH 150	345	351
12182	330302	OH 157	278	278
12182	330302	OH 211	164	164
12182	330302	OH 212	279	279
12182	330302	OH 235	250	250
12182	330302	OH 573	176	176
12183	330302	OH 08	135	135
12183	330302	OH 12	396	396
12183	330302	OH 47	220	220
12183	330302	OH 68	174	174
12183	330302	OH 73	162	174
12183	330302	OH 150	345	351
12183	330302	OH 157	278	290
12183	330302	OH 211	160	164
12183	330302	OH 212	258	288
12183	330302	OH 235	0	0
12183	330302	OH 573	176	176
12184	330302	OH 08	138	138
12184	330302	OH 12	204	396
12184	330302	OH 47	220	220
12184	330302	OH 68	174	180
12184	330302	OH 73	177	180
12184	330302	OH 150	345	345
12184	330302	OH 157	288	294
12184	330302	OH 211	164	164
12184	330302	OH 212	270	270
12184	330302	OH 235	250	250
12184	330302	OH 573	176	176
12186	330302	OH 08	0	0
12186	330302	OH 12	204	396
12186	330302	OH 47	220	220
12186	330302	OH 68	172	180
12186	330302	OH 73	168	168
12186	330302	OH 150	345	354
12186	330302	OH 157	278	298
12186	330302	OH 211	164	164
12186	330302	OH 212	273	279
12186	330302	OH 235	250	250
12186	330302	OH 573	176	176
12187	330302	OH 08	135	138
12187	330302	OH 12	0	0
12187	330302	OH 47	218	220
12187	330302	OH 68	174	178
12187	330302	OH 73	171	180
12187	330302	OH 150	345	354
12187	330302	OH 157	274	288
12187	330302	OH 211	160	164
12187	330302	OH 212	225	255
12187	330302	OH 235	250	250
12187	330302	OH 573	176	182
12188	330302	OH 08	138	138
12188	330302	OH 12	192	207
12188	330302	OH 47	220	220
12188	330302	OH 68	180	180
12188	330302	OH 73	168	171
12188	330302	OH 150	345	345
12188	330302	OH 157	264	298
12188	330302	OH 211	160	164
12188	330302	OH 212	225	258
12188	330302	OH 235	250	252
12188	330302	OH 573	182	182
12189	330302	OH 08	156	156
12189	330302	OH 12	216	396
12189	330302	OH 47	220	220
12189	330302	OH 68	174	174
12189	330302	OH 73	153	207
12189	330302	OH 150	345	345
12189	330302	OH 157	288	294
12189	330302	OH 211	160	164
12189	330302	OH 212	258	267
12189	330302	OH 235	252	262
12189	330302	OH 573	176	176
16385	330302	OH 08	138	138
16385	330302	OH 12	195	210
16385	330302	OH 47	218	220
16385	330302	OH 68	174	180
16385	330302	OH 73	162	180
16385	330302	OH 150	0	0
16385	330302	OH 157	0	0
16385	330302	OH 211	162	164
16385	330302	OH 212	231	252
16385	330302	OH 235	250	250
16385	330302	OH 573	0	0
16386	330302	OH 08	114	156
16386	330302	OH 12	189	204
16386	330302	OH 47	220	220
16386	330302	OH 68	174	178
16386	330302	OH 73	0	0
16386	330302	OH 150	345	345
16386	330302	OH 157	288	298
16386	330302	OH 211	160	164
16386	330302	OH 212	225	225
16386	330302	OH 235	250	250
16386	330302	OH 573	176	176
16387	330302	OH 08	126	156
16387	330302	OH 12	204	207
16387	330302	OH 47	220	220
16387	330302	OH 68	174	174
16387	330302	OH 73	156	168
16387	330302	OH 150	345	345
16387	330302	OH 157	0	0
16387	330302	OH 211	162	164
16387	330302	OH 212	0	0
16387	330302	OH 235	252	252
16387	330302	OH 573	176	182
16388	330302	OH 08	117	117
16388	330302	OH 12	207	399
16388	330302	OH 47	0	0
16388	330302	OH 68	176	178
16388	330302	OH 73	162	168
16388	330302	OH 150	345	345
16388	330302	OH 157	278	278
16388	330302	OH 211	160	164
16388	330302	OH 212	231	270
16388	330302	OH 235	0	0
16388	330302	OH 573	0	0
16389	330302	OH 08	114	114
16389	330302	OH 12	204	396
16389	330302	OH 47	220	220
16389	330302	OH 68	174	176
16389	330302	OH 73	168	168
16389	330302	OH 150	351	414
16389	330302	OH 157	278	288
16389	330302	OH 211	164	164
16389	330302	OH 212	225	258
16389	330302	OH 235	250	250
16389	330302	OH 573	176	176
16390	330302	OH 08	111	114
16390	330302	OH 12	213	396
16390	330302	OH 47	218	220
16390	330302	OH 68	174	174
16390	330302	OH 73	168	171
16390	330302	OH 150	345	411
16390	330302	OH 157	278	288
16390	330302	OH 211	160	164
16390	330302	OH 212	273	288
16390	330302	OH 235	250	262
16390	330302	OH 573	176	176
16392	330302	OH 08	126	156
16392	330302	OH 12	0	0
16392	330302	OH 47	0	0
16392	330302	OH 68	174	178
16392	330302	OH 73	171	171
16392	330302	OH 150	345	345
16392	330302	OH 157	278	288
16392	330302	OH 211	160	164
16392	330302	OH 212	225	231
16392	330302	OH 235	250	254
16392	330302	OH 573	0	0
16394	330302	OH 08	0	0
16394	330302	OH 12	204	210
16394	330302	OH 47	220	220
16394	330302	OH 68	174	176
16394	330302	OH 73	153	171
16394	330302	OH 150	345	351
16394	330302	OH 157	264	288
16394	330302	OH 211	160	164
16394	330302	OH 212	225	279
16394	330302	OH 235	250	262
16394	330302	OH 573	176	176
16395	330302	OH 08	111	114
16395	330302	OH 12	204	204
16395	330302	OH 47	220	220
16395	330302	OH 68	174	174
16395	330302	OH 73	168	174
16395	330302	OH 150	345	345
16395	330302	OH 157	264	294
16395	330302	OH 211	0	0
16395	330302	OH 212	225	231
16395	330302	OH 235	250	250
16395	330302	OH 573	176	176
16396	330302	OH 08	114	126
16396	330302	OH 12	207	207
16396	330302	OH 47	220	220
16396	330302	OH 68	174	180
16396	330302	OH 73	156	168
16396	330302	OH 150	345	345
16396	330302	OH 157	274	278
16396	330302	OH 211	0	0
16396	330302	OH 212	231	258
16396	330302	OH 235	250	262
16396	330302	OH 573	176	182
16397	330302	OH 08	126	126
16397	330302	OH 12	0	0
16397	330302	OH 47	218	218
16397	330302	OH 68	174	174
16397	330302	OH 73	168	168
16397	330302	OH 150	345	345
16397	330302	OH 157	278	288
16397	330302	OH 211	160	164
16397	330302	OH 212	291	291
16397	330302	OH 235	0	0
16397	330302	OH 573	0	0
13212	330302	OH 08	0	0
13212	330302	OH 12	192	207
13212	330302	OH 47	220	220
13212	330302	OH 68	174	176
13212	330302	OH 73	171	171
13212	330302	OH 150	354	354
13212	330302	OH 157	264	274
13212	330302	OH 211	160	164
13212	330302	OH 212	228	297
13212	330302	OH 235	262	262
13212	330302	OH 573	176	176
13214	330302	OH 08	135	189
13214	330302	OH 12	198	219
13214	330302	OH 47	220	224
13214	330302	OH 68	174	174
13214	330302	OH 73	171	171
13214	330302	OH 150	345	411
13214	330302	OH 157	264	264
13214	330302	OH 211	160	164
13214	330302	OH 212	0	0
13214	330302	OH 235	250	250
13214	330302	OH 573	176	176
13215	330302	OH 08	0	0
13215	330302	OH 12	204	204
13215	330302	OH 47	224	224
13215	330302	OH 68	174	174
13215	330302	OH 73	171	171
13215	330302	OH 150	351	351
13215	330302	OH 157	278	278
13215	330302	OH 211	164	164
13215	330302	OH 212	288	300
13215	330302	OH 235	0	0
13215	330302	OH 573	176	176
13233	330302	OH 08	0	0
13233	330302	OH 12	207	210
13233	330302	OH 47	220	220
13233	330302	OH 68	174	174
13233	330302	OH 73	153	171
13233	330302	OH 150	351	351
13233	330302	OH 157	274	278
13233	330302	OH 211	164	164
13233	330302	OH 212	0	0
13233	330302	OH 235	250	262
13233	330302	OH 573	176	182
13234	330302	OH 08	0	0
13234	330302	OH 12	195	204
13234	330302	OH 47	220	224
13234	330302	OH 68	174	174
13234	330302	OH 73	171	174
13234	330302	OH 150	345	399
13234	330302	OH 157	264	274
13234	330302	OH 211	152	178
13234	330302	OH 212	252	300
13234	330302	OH 235	250	262
13234	330302	OH 573	176	176
13236	330302	OH 08	0	0
13236	330302	OH 12	195	204
13236	330302	OH 47	214	224
13236	330302	OH 68	174	178
13236	330302	OH 73	153	174
13236	330302	OH 150	354	411
13236	330302	OH 157	278	278
13236	330302	OH 211	164	164
13236	330302	OH 212	258	294
13236	330302	OH 235	250	250
13236	330302	OH 573	176	182
13237	330302	OH 08	0	0
13237	330302	OH 12	195	207
13237	330302	OH 47	220	220
13237	330302	OH 68	174	174
13237	330302	OH 73	171	171
13237	330302	OH 150	0	0
13237	330302	OH 157	264	288
13237	330302	OH 211	0	0
13237	330302	OH 212	0	0
13237	330302	OH 235	264	264
13237	330302	OH 573	176	182
13238	330302	OH 08	0	0
13238	330302	OH 12	207	396
13238	330302	OH 47	224	224
13238	330302	OH 68	174	178
13238	330302	OH 73	171	180
13238	330302	OH 150	399	399
13238	330302	OH 157	264	274
13238	330302	OH 211	152	164
13238	330302	OH 212	270	285
13238	330302	OH 235	250	262
13238	330302	OH 573	176	176
13240	330302	OH 08	0	0
13240	330302	OH 12	204	216
13240	330302	OH 47	214	224
13240	330302	OH 68	174	174
13240	330302	OH 73	165	171
13240	330302	OH 150	345	351
13240	330302	OH 157	274	276
13240	330302	OH 211	160	164
13240	330302	OH 212	228	279
13240	330302	OH 235	262	262
13240	330302	OH 573	176	176
13241	330302	OH 08	0	0
13241	330302	OH 12	204	222
13241	330302	OH 47	220	220
13241	330302	OH 68	174	174
13241	330302	OH 73	171	171
13241	330302	OH 150	336	345
13241	330302	OH 157	264	264
13241	330302	OH 211	164	178
13241	330302	OH 212	225	288
13241	330302	OH 235	250	262
13241	330302	OH 573	176	182
16400	330302	OH 08	117	165
16400	330302	OH 12	195	213
16400	330302	OH 47	218	218
16400	330302	OH 68	174	174
16400	330302	OH 73	165	177
16400	330302	OH 150	393	393
16400	330302	OH 157	264	264
16400	330302	OH 211	164	164
16400	330302	OH 212	0	0
16400	330302	OH 235	250	262
16400	330302	OH 573	182	182
16401	330302	OH 08	108	126
16401	330302	OH 12	204	204
16401	330302	OH 47	224	224
16401	330302	OH 68	174	174
16401	330302	OH 73	153	180
16401	330302	OH 150	390	417
16401	330302	OH 157	296	298
16401	330302	OH 211	0	0
16401	330302	OH 212	225	270
16401	330302	OH 235	250	250
16401	330302	OH 573	176	182
16403	330302	OH 08	0	0
16403	330302	OH 12	189	207
16403	330302	OH 47	220	220
16403	330302	OH 68	174	174
16403	330302	OH 73	153	168
16403	330302	OH 150	393	393
16403	330302	OH 157	278	294
16403	330302	OH 211	0	0
16403	330302	OH 212	0	0
16403	330302	OH 235	250	250
16403	330302	OH 573	176	182
16405	330302	OH 08	120	120
16405	330302	OH 12	207	207
16405	330302	OH 47	0	0
16405	330302	OH 68	174	180
16405	330302	OH 73	168	168
16405	330302	OH 150	345	360
16405	330302	OH 157	278	278
16405	330302	OH 211	164	168
16405	330302	OH 212	279	279
16405	330302	OH 235	250	252
16405	330302	OH 573	0	0
16406	330302	OH 08	114	156
16406	330302	OH 12	204	204
16406	330302	OH 47	0	0
16406	330302	OH 68	174	178
16406	330302	OH 73	153	180
16406	330302	OH 150	0	0
16406	330302	OH 157	264	264
16406	330302	OH 211	162	164
16406	330302	OH 212	297	297
16406	330302	OH 235	0	0
16406	330302	OH 573	0	0
13242	330302	OH 08	138	141
13242	330302	OH 12	396	396
13242	330302	OH 47	218	218
13242	330302	OH 68	174	178
13242	330302	OH 73	171	183
13242	330302	OH 150	351	351
13242	330302	OH 157	0	0
13242	330302	OH 211	164	164
13242	330302	OH 212	240	291
13242	330302	OH 235	0	0
13242	330302	OH 573	0	0
16234	330302	OH 08	0	0
16234	330302	OH 12	279	396
16234	330302	OH 47	0	0
16234	330302	OH 68	178	178
16234	330302	OH 73	174	174
16234	330302	OH 150	0	0
16234	330302	OH 157	278	278
16234	330302	OH 211	164	164
16234	330302	OH 212	0	0
16234	330302	OH 235	250	252
16234	330302	OH 573	176	176
16235	330302	OH 08	192	204
16235	330302	OH 12	396	396
16235	330302	OH 47	218	220
16235	330302	OH 68	178	178
16235	330302	OH 73	174	174
16235	330302	OH 150	345	345
16235	330302	OH 157	278	302
16235	330302	OH 211	164	164
16235	330302	OH 212	246	279
16235	330302	OH 235	250	252
16235	330302	OH 573	176	176
16236	330302	OH 08	132	192
16236	330302	OH 12	396	396
16236	330302	OH 47	218	218
16236	330302	OH 68	178	178
16236	330302	OH 73	174	183
16236	330302	OH 150	345	345
16236	330302	OH 157	0	0
16236	330302	OH 211	164	164
16236	330302	OH 212	231	231
16236	330302	OH 235	252	254
16236	330302	OH 573	176	176
16237	330302	OH 08	144	192
16237	330302	OH 12	396	396
16237	330302	OH 47	218	218
16237	330302	OH 68	178	178
16237	330302	OH 73	174	174
16237	330302	OH 150	342	345
16237	330302	OH 157	278	278
16237	330302	OH 211	164	164
16237	330302	OH 212	231	231
16237	330302	OH 235	252	252
16237	330302	OH 573	176	176
16238	330302	OH 08	132	192
16238	330302	OH 12	0	0
16238	330302	OH 47	218	220
16238	330302	OH 68	178	178
16238	330302	OH 73	174	174
16238	330302	OH 150	0	0
16238	330302	OH 157	278	278
16238	330302	OH 211	164	164
16238	330302	OH 212	231	231
16238	330302	OH 235	254	254
16238	330302	OH 573	176	176
16239	330302	OH 08	0	0
16239	330302	OH 12	207	396
16239	330302	OH 47	214	224
16239	330302	OH 68	176	178
16239	330302	OH 73	174	174
16239	330302	OH 150	342	384
16239	330302	OH 157	278	280
16239	330302	OH 211	164	164
16239	330302	OH 212	231	231
16239	330302	OH 235	252	254
16239	330302	OH 573	176	176
10683	330401	OH 08	0	0
10683	330401	OH 12	201	396
10683	330401	OH 47	220	220
10683	330401	OH 68	170	170
10683	330401	OH 73	177	183
10683	330401	OH 150	357	381
10683	330401	OH 157	278	286
10683	330401	OH 211	164	164
10683	330401	OH 212	0	0
10683	330401	OH 235	250	250
10683	330401	OH 573	176	176
10686	330401	OH 08	0	0
10686	330401	OH 12	204	396
10686	330401	OH 47	220	220
10686	330401	OH 68	174	178
10686	330401	OH 73	153	174
10686	330401	OH 150	351	363
10686	330401	OH 157	278	288
10686	330401	OH 211	0	0
10686	330401	OH 212	219	294
10686	330401	OH 235	252	254
10686	330401	OH 573	176	176
10891	330401	OH 08	0	0
10891	330401	OH 12	210	387
10891	330401	OH 47	220	220
10891	330401	OH 68	174	174
10891	330401	OH 73	153	165
10891	330401	OH 150	351	351
10891	330401	OH 157	278	278
10891	330401	OH 211	164	164
10891	330401	OH 212	0	0
10891	330401	OH 235	250	250
10891	330401	OH 573	176	182
13413	330401	OH 08	0	0
13413	330401	OH 12	396	396
13413	330401	OH 47	238	238
13413	330401	OH 68	176	178
13413	330401	OH 73	153	177
13413	330401	OH 150	357	357
13413	330401	OH 157	264	278
13413	330401	OH 211	0	0
13413	330401	OH 212	246	270
13413	330401	OH 235	252	254
13413	330401	OH 573	176	176
13414	330401	OH 08	0	0
13414	330401	OH 12	204	396
13414	330401	OH 47	220	238
13414	330401	OH 68	170	174
13414	330401	OH 73	0	0
13414	330401	OH 150	351	354
13414	330401	OH 157	278	278
13414	330401	OH 211	160	164
13414	330401	OH 212	0	0
13414	330401	OH 235	250	250
13414	330401	OH 573	176	182
13415	330401	OH 08	0	0
13415	330401	OH 12	219	396
13415	330401	OH 47	220	238
13415	330401	OH 68	178	178
13415	330401	OH 73	153	162
13415	330401	OH 150	351	357
13415	330401	OH 157	274	278
13415	330401	OH 211	160	164
13415	330401	OH 212	0	0
13415	330401	OH 235	250	254
13415	330401	OH 573	176	182
13416	330401	OH 08	0	0
13416	330401	OH 12	207	399
13416	330401	OH 47	218	218
13416	330401	OH 68	174	174
13416	330401	OH 73	174	177
13416	330401	OH 150	351	381
13416	330401	OH 157	288	296
13416	330401	OH 211	160	164
13416	330401	OH 212	0	0
13416	330401	OH 235	0	0
13416	330401	OH 573	176	176
13417	330401	OH 08	0	0
13417	330401	OH 12	204	207
13417	330401	OH 47	218	238
13417	330401	OH 68	178	178
13417	330401	OH 73	165	177
13417	330401	OH 150	363	381
13417	330401	OH 157	264	278
13417	330401	OH 211	164	164
13417	330401	OH 212	246	246
13417	330401	OH 235	252	252
13417	330401	OH 573	176	176
16408	330401	OH 08	111	111
16408	330401	OH 12	204	207
16408	330401	OH 47	220	220
16408	330401	OH 68	180	180
16408	330401	OH 73	153	153
16408	330401	OH 150	0	0
16408	330401	OH 157	264	298
16408	330401	OH 211	164	164
16408	330401	OH 212	219	279
16408	330401	OH 235	252	252
16408	330401	OH 573	0	0
16411	330401	OH 08	117	117
16411	330401	OH 12	0	0
16411	330401	OH 47	218	220
16411	330401	OH 68	176	178
16411	330401	OH 73	153	168
16411	330401	OH 150	351	357
16411	330401	OH 157	274	298
16411	330401	OH 211	164	164
16411	330401	OH 212	237	270
16411	330401	OH 235	250	250
16411	330401	OH 573	176	176
16412	330401	OH 08	111	111
16412	330401	OH 12	204	396
16412	330401	OH 47	220	238
16412	330401	OH 68	178	178
16412	330401	OH 73	165	174
16412	330401	OH 150	0	0
16412	330401	OH 157	278	278
16412	330401	OH 211	164	164
16412	330401	OH 212	288	294
16412	330401	OH 235	0	0
16412	330401	OH 573	0	0
16414	330401	OH 08	111	117
16414	330401	OH 12	0	0
16414	330401	OH 47	220	220
16414	330401	OH 68	174	178
16414	330401	OH 73	165	177
16414	330401	OH 150	351	351
16414	330401	OH 157	0	0
16414	330401	OH 211	160	164
16414	330401	OH 212	0	0
16414	330401	OH 235	250	250
16414	330401	OH 573	176	182
16416	330401	OH 08	111	111
16416	330401	OH 12	207	396
16416	330401	OH 47	218	220
16416	330401	OH 68	176	176
16416	330401	OH 73	153	174
16416	330401	OH 150	0	0
16416	330401	OH 157	278	298
16416	330401	OH 211	164	164
16416	330401	OH 212	246	282
16416	330401	OH 235	252	254
16416	330401	OH 573	0	0
16419	330401	OH 08	117	165
16419	330401	OH 12	204	207
16419	330401	OH 47	220	220
16419	330401	OH 68	176	178
16419	330401	OH 73	153	165
16419	330401	OH 150	0	0
16419	330401	OH 157	264	278
16419	330401	OH 211	164	164
16419	330401	OH 212	0	0
16419	330401	OH 235	250	252
16419	330401	OH 573	176	182
10838	330401	OH 08	144	189
10838	330401	OH 12	396	396
10838	330401	OH 47	218	220
10838	330401	OH 68	170	174
10838	330401	OH 73	165	174
10838	330401	OH 150	351	357
10838	330401	OH 157	278	278
10838	330401	OH 211	0	0
10838	330401	OH 212	273	273
10838	330401	OH 235	254	262
10838	330401	OH 573	176	176
10839	330401	OH 08	0	0
10839	330401	OH 12	198	396
10839	330401	OH 47	220	220
10839	330401	OH 68	174	178
10839	330401	OH 73	153	177
10839	330401	OH 150	354	411
10839	330401	OH 157	278	290
10839	330401	OH 211	160	164
10839	330401	OH 212	246	273
10839	330401	OH 235	250	250
10839	330401	OH 573	176	182
10844	330401	OH 08	0	0
10844	330401	OH 12	396	396
10844	330401	OH 47	220	220
10844	330401	OH 68	178	178
10844	330401	OH 73	153	165
10844	330401	OH 150	357	411
10844	330401	OH 157	278	278
10844	330401	OH 211	164	164
10844	330401	OH 212	219	246
10844	330401	OH 235	250	254
10844	330401	OH 573	176	182
14494	330401	OH 08	0	0
14494	330401	OH 12	207	207
14494	330401	OH 47	218	218
14494	330401	OH 68	174	178
14494	330401	OH 73	153	177
14494	330401	OH 150	357	381
14494	330401	OH 157	274	278
14494	330401	OH 211	0	0
14494	330401	OH 212	0	0
14494	330401	OH 235	250	252
14494	330401	OH 573	176	176
14495	330401	OH 08	0	0
14495	330401	OH 12	396	396
14495	330401	OH 47	218	220
14495	330401	OH 68	174	178
14495	330401	OH 73	162	177
14495	330401	OH 150	351	357
14495	330401	OH 157	278	278
14495	330401	OH 211	160	164
14495	330401	OH 212	0	0
14495	330401	OH 235	250	250
14495	330401	OH 573	176	182
14496	330401	OH 08	0	0
14496	330401	OH 12	396	399
14496	330401	OH 47	220	220
14496	330401	OH 68	178	178
14496	330401	OH 73	0	0
14496	330401	OH 150	354	357
14496	330401	OH 157	278	278
14496	330401	OH 211	0	0
14496	330401	OH 212	0	0
14496	330401	OH 235	250	250
14496	330401	OH 573	176	182
14505	330401	OH 08	0	0
14505	330401	OH 12	207	207
14505	330401	OH 47	218	238
14505	330401	OH 68	174	176
14505	330401	OH 73	165	177
14505	330401	OH 150	0	0
14505	330401	OH 157	274	278
14505	330401	OH 211	162	164
14505	330401	OH 212	0	0
14505	330401	OH 235	250	254
14505	330401	OH 573	176	176
16421	330401	OH 08	111	117
16421	330401	OH 12	387	396
16421	330401	OH 47	220	220
16421	330401	OH 68	178	178
16421	330401	OH 73	153	165
16421	330401	OH 150	0	0
16421	330401	OH 157	274	278
16421	330401	OH 211	0	0
16421	330401	OH 212	246	270
16421	330401	OH 235	250	250
16421	330401	OH 573	176	176
16422	330401	OH 08	111	126
16422	330401	OH 12	0	0
16422	330401	OH 47	218	220
16422	330401	OH 68	178	178
16422	330401	OH 73	165	174
16422	330401	OH 150	345	351
16422	330401	OH 157	278	288
16422	330401	OH 211	162	164
16422	330401	OH 212	0	0
16422	330401	OH 235	250	254
16422	330401	OH 573	176	182
16424	330401	OH 08	0	0
16424	330401	OH 12	198	396
16424	330401	OH 47	218	220
16424	330401	OH 68	174	174
16424	330401	OH 73	165	165
16424	330401	OH 150	0	0
16424	330401	OH 157	274	298
16424	330401	OH 211	164	164
16424	330401	OH 212	219	273
16424	330401	OH 235	250	254
16424	330401	OH 573	176	176
16425	330401	OH 08	0	0
16425	330401	OH 12	396	396
16425	330401	OH 47	218	220
16425	330401	OH 68	178	178
16425	330401	OH 73	153	153
16425	330401	OH 150	0	0
16425	330401	OH 157	0	0
16425	330401	OH 211	162	164
16425	330401	OH 212	0	0
16425	330401	OH 235	250	250
16425	330401	OH 573	176	176
16426	330401	OH 08	0	0
16426	330401	OH 12	204	396
16426	330401	OH 47	218	218
16426	330401	OH 68	174	178
16426	330401	OH 73	150	171
16426	330401	OH 150	372	411
16426	330401	OH 157	278	294
16426	330401	OH 211	162	164
16426	330401	OH 212	273	291
16426	330401	OH 235	250	260
16426	330401	OH 573	176	182
16428	330401	OH 08	0	0
16428	330401	OH 12	0	0
16428	330401	OH 47	0	0
16428	330401	OH 68	178	178
16428	330401	OH 73	159	165
16428	330401	OH 150	342	393
16428	330401	OH 157	274	278
16428	330401	OH 211	162	164
16428	330401	OH 212	273	273
16428	330401	OH 235	250	252
16428	330401	OH 573	176	182
10149	330401	OH 08	144	153
10149	330401	OH 12	399	399
10149	330401	OH 47	220	220
10149	330401	OH 68	174	174
10149	330401	OH 73	153	177
10149	330401	OH 150	357	384
10149	330401	OH 157	278	298
10149	330401	OH 211	0	0
10149	330401	OH 212	273	273
10149	330401	OH 235	250	252
10149	330401	OH 573	0	0
14506	330401	OH 08	0	0
14506	330401	OH 12	0	0
14506	330401	OH 47	218	220
14506	330401	OH 68	174	178
14506	330401	OH 73	162	177
14506	330401	OH 150	351	357
14506	330401	OH 157	276	288
14506	330401	OH 211	160	164
14506	330401	OH 212	0	0
14506	330401	OH 235	250	252
14506	330401	OH 573	176	176
14507	330401	OH 08	0	0
14507	330401	OH 12	0	0
14507	330401	OH 47	218	218
14507	330401	OH 68	178	178
14507	330401	OH 73	165	168
14507	330401	OH 150	342	357
14507	330401	OH 157	274	278
14507	330401	OH 211	162	164
14507	330401	OH 212	273	273
14507	330401	OH 235	250	252
14507	330401	OH 573	176	176
11011	330403	OH 08	135	147
11011	330403	OH 12	201	210
11011	330403	OH 47	218	220
11011	330403	OH 68	176	178
11011	330403	OH 73	168	168
11011	330403	OH 150	381	381
11011	330403	OH 157	278	290
11011	330403	OH 211	0	0
11011	330403	OH 212	0	0
11011	330403	OH 235	252	260
11011	330403	OH 573	176	176
11012	330403	OH 08	135	156
11012	330403	OH 12	204	219
11012	330403	OH 47	218	220
11012	330403	OH 68	174	178
11012	330403	OH 73	168	177
11012	330403	OH 150	375	381
11012	330403	OH 157	264	278
11012	330403	OH 211	0	0
11012	330403	OH 212	246	282
11012	330403	OH 235	254	266
11012	330403	OH 573	176	176
11013	330403	OH 08	0	0
11013	330403	OH 12	189	411
11013	330403	OH 47	224	238
11013	330403	OH 68	178	180
11013	330403	OH 73	168	177
11013	330403	OH 150	351	381
11013	330403	OH 157	264	278
11013	330403	OH 211	0	0
11013	330403	OH 212	291	294
11013	330403	OH 235	254	260
11013	330403	OH 573	176	182
11015	330403	OH 08	135	180
11015	330403	OH 12	0	0
11015	330403	OH 47	220	238
11015	330403	OH 68	0	0
11015	330403	OH 73	168	174
11015	330403	OH 150	0	0
11015	330403	OH 157	278	278
11015	330403	OH 211	160	164
11015	330403	OH 212	246	249
11015	330403	OH 235	0	0
11015	330403	OH 573	176	176
11016	330403	OH 08	0	0
11016	330403	OH 12	204	210
11016	330403	OH 47	220	224
11016	330403	OH 68	176	176
11016	330403	OH 73	162	174
11016	330403	OH 150	354	381
11016	330403	OH 157	264	278
11016	330403	OH 211	164	164
11016	330403	OH 212	246	279
11016	330403	OH 235	250	250
11016	330403	OH 573	176	182
11017	330403	OH 08	0	0
11017	330403	OH 12	396	411
11017	330403	OH 47	220	238
11017	330403	OH 68	174	178
11017	330403	OH 73	168	168
11017	330403	OH 150	342	351
11017	330403	OH 157	264	278
11017	330403	OH 211	164	164
11017	330403	OH 212	279	294
11017	330403	OH 235	250	264
11017	330403	OH 573	176	182
11019	330403	OH 08	0	0
11019	330403	OH 12	207	411
11019	330403	OH 47	220	238
11019	330403	OH 68	176	176
11019	330403	OH 73	168	186
11019	330403	OH 150	351	351
11019	330403	OH 157	278	278
11019	330403	OH 211	0	0
11019	330403	OH 212	246	249
11019	330403	OH 235	250	250
11019	330403	OH 573	176	176
12154	330403	OH 08	135	135
12154	330403	OH 12	204	396
12154	330403	OH 47	218	220
12154	330403	OH 68	176	178
12154	330403	OH 73	162	186
12154	330403	OH 150	351	354
12154	330403	OH 157	278	278
12154	330403	OH 211	164	164
12154	330403	OH 212	246	249
12154	330403	OH 235	252	252
12154	330403	OH 573	176	182
13273	330403	OH 08	153	153
13273	330403	OH 12	192	204
13273	330403	OH 47	214	224
13273	330403	OH 68	174	174
13273	330403	OH 73	171	171
13273	330403	OH 150	345	351
13273	330403	OH 157	274	278
13273	330403	OH 211	152	164
13273	330403	OH 212	0	0
13273	330403	OH 235	250	250
13273	330403	OH 573	176	176
13274	330403	OH 08	0	0
13274	330403	OH 12	396	396
13274	330403	OH 47	214	224
13274	330403	OH 68	174	174
13274	330403	OH 73	153	177
13274	330403	OH 150	351	351
13274	330403	OH 157	264	264
13274	330403	OH 211	152	164
13274	330403	OH 212	0	0
13274	330403	OH 235	250	252
13274	330403	OH 573	176	176
13275	330403	OH 08	153	162
13275	330403	OH 12	189	204
13275	330403	OH 47	220	224
13275	330403	OH 68	174	174
13275	330403	OH 73	171	171
13275	330403	OH 150	0	0
13275	330403	OH 157	274	278
13275	330403	OH 211	164	168
13275	330403	OH 212	228	231
13275	330403	OH 235	250	250
13275	330403	OH 573	176	182
13276	330403	OH 08	0	0
13276	330403	OH 12	0	0
13276	330403	OH 47	218	220
13276	330403	OH 68	174	174
13276	330403	OH 73	153	171
13276	330403	OH 150	345	345
13276	330403	OH 157	274	278
13276	330403	OH 211	152	164
13276	330403	OH 212	0	0
13276	330403	OH 235	250	262
13276	330403	OH 573	176	182
13277	330403	OH 08	0	0
13277	330403	OH 12	192	396
13277	330403	OH 47	224	224
13277	330403	OH 68	174	174
13277	330403	OH 73	168	171
13277	330403	OH 150	408	411
13277	330403	OH 157	278	294
13277	330403	OH 211	162	164
13277	330403	OH 212	270	279
13277	330403	OH 235	252	252
13277	330403	OH 573	176	182
16432	330403	OH 08	111	117
16432	330403	OH 12	207	396
16432	330403	OH 47	218	220
16432	330403	OH 68	178	178
16432	330403	OH 73	165	168
16432	330403	OH 150	342	345
16432	330403	OH 157	278	278
16432	330403	OH 211	162	164
16432	330403	OH 212	276	297
16432	330403	OH 235	250	254
16432	330403	OH 573	176	182
16433	330403	OH 08	165	165
16433	330403	OH 12	210	210
16433	330403	OH 47	220	220
16433	330403	OH 68	174	176
16433	330403	OH 73	165	177
16433	330403	OH 150	354	357
16433	330403	OH 157	0	0
16433	330403	OH 211	164	164
16433	330403	OH 212	0	0
16433	330403	OH 235	250	250
16433	330403	OH 573	176	182
16435	330403	OH 08	117	159
16435	330403	OH 12	189	204
16435	330403	OH 47	220	238
16435	330403	OH 68	174	174
16435	330403	OH 73	153	168
16435	330403	OH 150	0	0
16435	330403	OH 157	264	264
16435	330403	OH 211	0	0
16435	330403	OH 212	246	282
16435	330403	OH 235	252	252
16435	330403	OH 573	0	0
16436	330403	OH 08	111	165
16436	330403	OH 12	204	207
16436	330403	OH 47	220	220
16436	330403	OH 68	174	178
16436	330403	OH 73	162	168
16436	330403	OH 150	351	354
16436	330403	OH 157	0	0
16436	330403	OH 211	0	0
16436	330403	OH 212	237	291
16436	330403	OH 235	0	0
16436	330403	OH 573	176	182
16437	330403	OH 08	117	126
16437	330403	OH 12	189	204
16437	330403	OH 47	220	220
16437	330403	OH 68	176	176
16437	330403	OH 73	162	174
16437	330403	OH 150	345	354
16437	330403	OH 157	264	278
16437	330403	OH 211	162	164
16437	330403	OH 212	0	0
16437	330403	OH 235	254	254
16437	330403	OH 573	176	176
11020	330403	OH 08	135	135
11020	330403	OH 12	0	0
11020	330403	OH 47	220	224
11020	330403	OH 68	174	178
11020	330403	OH 73	165	168
11020	330403	OH 150	345	351
11020	330403	OH 157	264	278
11020	330403	OH 211	164	164
11020	330403	OH 212	288	297
11020	330403	OH 235	250	254
11020	330403	OH 573	176	182
11021	330403	OH 08	135	135
11021	330403	OH 12	207	396
11021	330403	OH 47	218	220
11021	330403	OH 68	174	174
11021	330403	OH 73	177	177
11021	330403	OH 150	345	351
11021	330403	OH 157	278	278
11021	330403	OH 211	164	164
11021	330403	OH 212	249	291
11021	330403	OH 235	252	252
11021	330403	OH 573	176	176
11022	330403	OH 08	135	153
11022	330403	OH 12	189	189
11022	330403	OH 47	220	220
11022	330403	OH 68	174	178
11022	330403	OH 73	165	186
11022	330403	OH 150	345	354
11022	330403	OH 157	264	264
11022	330403	OH 211	0	0
11022	330403	OH 212	288	294
11022	330403	OH 235	250	250
11022	330403	OH 573	176	182
11024	330403	OH 08	0	0
11024	330403	OH 12	207	396
11024	330403	OH 47	220	220
11024	330403	OH 68	176	176
11024	330403	OH 73	153	168
11024	330403	OH 150	342	351
11024	330403	OH 157	278	296
11024	330403	OH 211	164	164
11024	330403	OH 212	246	294
11024	330403	OH 235	254	254
11024	330403	OH 573	176	176
11025	330403	OH 08	0	0
11025	330403	OH 12	189	204
11025	330403	OH 47	218	220
11025	330403	OH 68	170	170
11025	330403	OH 73	153	159
11025	330403	OH 150	345	351
11025	330403	OH 157	264	278
11025	330403	OH 211	164	164
11025	330403	OH 212	0	0
11025	330403	OH 235	250	254
11025	330403	OH 573	176	176
11026	330403	OH 08	135	135
11026	330403	OH 12	204	207
11026	330403	OH 47	220	220
11026	330403	OH 68	174	178
11026	330403	OH 73	159	177
11026	330403	OH 150	345	351
11026	330403	OH 157	278	278
11026	330403	OH 211	0	0
11026	330403	OH 212	0	0
11026	330403	OH 235	250	250
11026	330403	OH 573	182	182
11027	330403	OH 08	0	0
11027	330403	OH 12	210	210
11027	330403	OH 47	214	222
11027	330403	OH 68	176	178
11027	330403	OH 73	159	177
11027	330403	OH 150	351	414
11027	330403	OH 157	278	278
11027	330403	OH 211	0	0
11027	330403	OH 212	246	276
11027	330403	OH 235	250	254
11027	330403	OH 573	176	182
11028	330403	OH 08	135	219
11028	330403	OH 12	189	207
11028	330403	OH 47	220	220
11028	330403	OH 68	174	178
11028	330403	OH 73	159	159
11028	330403	OH 150	351	381
11028	330403	OH 157	278	278
11028	330403	OH 211	164	164
11028	330403	OH 212	276	294
11028	330403	OH 235	250	252
11028	330403	OH 573	176	182
11029	330403	OH 08	0	0
11029	330403	OH 12	0	0
11029	330403	OH 47	220	220
11029	330403	OH 68	0	0
11029	330403	OH 73	168	186
11029	330403	OH 150	0	0
11029	330403	OH 157	278	278
11029	330403	OH 211	162	164
11029	330403	OH 212	249	288
11029	330403	OH 235	250	254
11029	330403	OH 573	176	176
13278	330403	OH 08	0	0
13278	330403	OH 12	195	195
13278	330403	OH 47	220	224
13278	330403	OH 68	174	178
13278	330403	OH 73	153	171
13278	330403	OH 150	351	351
13278	330403	OH 157	264	274
13278	330403	OH 211	164	178
13278	330403	OH 212	222	276
13278	330403	OH 235	250	250
13278	330403	OH 573	182	182
13279	330403	OH 08	0	0
13279	330403	OH 12	210	225
13279	330403	OH 47	214	220
13279	330403	OH 68	174	180
13279	330403	OH 73	153	168
13279	330403	OH 150	405	405
13279	330403	OH 157	294	298
13279	330403	OH 211	164	164
13279	330403	OH 212	252	273
13279	330403	OH 235	250	262
13279	330403	OH 573	176	182
13280	330403	OH 08	0	0
13280	330403	OH 12	396	396
13280	330403	OH 47	220	224
13280	330403	OH 68	174	176
13280	330403	OH 73	153	171
13280	330403	OH 150	345	414
13280	330403	OH 157	274	278
13280	330403	OH 211	164	164
13280	330403	OH 212	228	228
13280	330403	OH 235	250	262
13280	330403	OH 573	176	182
13281	330403	OH 08	0	0
13281	330403	OH 12	198	396
13281	330403	OH 47	220	220
13281	330403	OH 68	178	178
13281	330403	OH 73	180	183
13281	330403	OH 150	351	351
13281	330403	OH 157	274	278
13281	330403	OH 211	160	164
13281	330403	OH 212	273	273
13281	330403	OH 235	252	254
13281	330403	OH 573	182	182
13282	330403	OH 08	0	0
13282	330403	OH 12	204	207
13282	330403	OH 47	220	220
13282	330403	OH 68	174	176
13282	330403	OH 73	165	168
13282	330403	OH 150	357	411
13282	330403	OH 157	278	278
13282	330403	OH 211	164	164
13282	330403	OH 212	246	270
13282	330403	OH 235	250	250
13282	330403	OH 573	176	182
13313	330403	OH 08	0	0
13313	330403	OH 12	219	399
13313	330403	OH 47	220	224
13313	330403	OH 68	178	178
13313	330403	OH 73	153	180
13313	330403	OH 150	414	414
13313	330403	OH 157	278	278
13313	330403	OH 211	0	0
13313	330403	OH 212	285	297
13313	330403	OH 235	250	250
13313	330403	OH 573	176	176
13314	330403	OH 08	0	0
13314	330403	OH 12	219	219
13314	330403	OH 47	224	238
13314	330403	OH 68	178	178
13314	330403	OH 73	162	177
13314	330403	OH 150	0	0
13314	330403	OH 157	278	298
13314	330403	OH 211	0	0
[truncated: 7,175 more rows]
